# Supplementary material for: Ecotype Division and Chemical Diversity of Cynomorium songaricum from Different Geographical Regions
Source: Molecules. 2022 Jun 21;27(13):3967. doi: 10.3390/molecules27133967 (PMC9268089; doi:10.3390/molecules27133967)
Supplement: Supplementary file 1 [file molecules-27-03967-s001.zip]

Archive with 2 entries (2 files):
- Supplementary_materials.pdf
- Supplementary_table.xlsx
