# Supplementary material for: Ecotype Division and Chemical Diversity of Cynomorium songaricum from Different Geographical Regions
Source: Molecules. 2022 Jun 21;27(13):3967. doi: 10.3390/molecules27133967 (PMC9268089; doi:10.3390/molecules27133967)
Supplement: Supplementary file 1 [file molecules-27-03967-s001.zip › Supplementary_table.xlsx]

## Sheet: Table S1
Table S1 Environmental variables on predicting distribution areas of C. songaricum.
Variables	Description
Bio1	Annual Mean Temperature Range(℃)
Bio2	Mean Diurnal Temperature Range(℃)
Bio3	Isothermality(℃)
Bio4	Temperature Seasonality(℃)
Bio6	Min Temperature of Coldest Month(℃)
Bio9	Mean Temperature of Driest Quarter(℃)
Bio12	Annual Precipitation(mm)
Bio14	Precipitation of Driest Month(mm)
Bio15	Precipitation Seasonality

## Sheet: Table S2
Table S2 The information about C. songaricum from different geographical regions.
Sample ID	Origins	Latitude (°N)	Longitude(°E)
XJ-1	Xinjiang	45.2774	89.38
XJ-2	Xinjiang	41.7701	86.1813
XJ-3	Xinjiang	38.2353	90.3271
QH-1	Qinghai	37.0613	98.7082
QH-2	Qinghai	37.6371	91.3441
QH-3	Qinghai	36.3832	96.4394
GS-1	Gansu	38.5828	102.949
GS-2	Gansu	38.9332	100.594
GS-3	Gansu	39.7303	98.6959
NX-1	Ningxia	28.0113	104.051
NX-2	Ningxia	38.7455	106.655
NX-3	Ningxia	38.9684	106.207
NM-1	Neimenggu	39.0525	109.492
NM-2	Neimenggu	39.2377	106.063
NM-3	Neimenggu	40.9254	112.562

## Sheet: Table S3
Table S3 Genetic distance among different geographical populations of C. songaricum.
Populations	NM	NX	GS	XJ	QH
NM	0
NX	0.0038	0
GS	0.0029	0.0012	0
XJ	0.0073	0.0061	0.0047	0
QH	0.0039	0.0015	0.0014	0.0033	0

## Sheet: Table S4
Table S4 The list of 589 metabolites detected in this study.
Index	Compounds	Class	Ecotype II-1	Ecotype II-2	Ecotype II-3	Ecotype I-1	Ecotype I-2	Ecotype I-3	VIP	Fold_Change	Log2FC
MWS4053	Ursolic acid	terpene	166000	339000	230000	465000	357000	707000	1.07668	2.08027	1.05677
mws2450	phloridzin	Flavone	7830000	6270000	6400000	3050000	3120000	2720000	1.33396	0.433659	-1.20537
pma0104	N-sinapoyl hydroxycoumarin	Coumarins	891000	865000	1380000	335000	9	225000	0.775533	0.178574	-2.4854
pma0134	D(-)-Threose	Carbohydrates	435000	666000	641000	1490000	1530000	1400000	1.30858	2.53731	1.3433
pma0149	Sinapoyl malate	Organic acids	132000	134000	88600	285000	136000	311000	1.01943	2.0643	1.04565
pma0214	methylQuercetin O-hexoside	Flavonol	1700000	456000	65600	624000	768000	662000	0.403926	0.924559	-0.113163
pma0249	Selgin 5-O-hexoside	Flavone	683000	642000	282000	192000	417000	258000	0.861414	0.539515	-0.890266
pma0253	O-methylChrysoeriol 5-O-hexoside	Flavone	2730000	1810000	1410000	9	9	9	1.35675	4.53782e-06	-17.7496
pma0461	14,15-Dehydrocrepenynic acid	Lipids_Fatty acids	423000	606000	377000	297000	850000	562000	0.26157	1.2155	0.281556
pma0584	N-Caffeoylspermidine	Phenolamides	161000	56500	113000	100000	50100	40500	0.758532	0.576702	-0.794102
pma0675	o-Anisic acid	Organic acids	83300	64700	99600	60900	91000	77300	0.294445	0.925687	-0.111404
pma0692	N', N''-di-p-coumaroylspermidine	Phenolamides	93000	128000	43900	9	9	9	1.3535	0.000101925	-13.2602
pma0702	N', N''-disinapoylspermidine	Phenolamides	526000	225000	221000	9	90600	9	1.03523	0.0932284	-3.42309
pma0724	Naringenin C-hexoside	Flavone C-glycosides	644000	686000	844000	1900000	1300000	1190000	1.22506	2.01932	1.01387
pma0760	Selgin O-malonylhexoside	Flavone	44900	18700	30900	298000	230000	235000	1.31167	8.07407	3.0133
pma0791	Naringenin O-malonylhexoside	Flavanone	151000	117000	110000	245000	138000	160000	0.877536	1.43651	0.522566
pma1108	Apigenin C-glucoside	Flavone C-glycosides	118000	111000	181000	78800	161000	133000	0.281453	0.909268	-0.137222
pma1116	Kaempferide	Flavonol	908000	1020000	794000	389000	403000	667000	1.17456	0.536003	-0.899687
pma1590	Peonidin O-hexoside	Anthocyanins	9	440000	9	2040000	187000	345000	0.970357	5.84522	2.54726
pma1751	Nicotinic acid-hexoside	Nicotinic acid derivatives	5270000	6050000	8870000	10000000	40200000	15400000	1.03723	3.24913	1.70005
pma1840	Coumaroyl choline	Cholines	9	9	9	237000	144000	73500	1.35366	16833.3	14.039
pma2681	Xanthurenic acid	Organic acids	41000	54500	9	41800	47500	52100	0.601452	1.48049	0.566074
pma2987	Histidinol	Others	2510000	2440000	2490000	1610000	1610000	1850000	1.32003	0.681452	-0.553317
pma3101	Nicotinate ribonucleoside	Nicotinic acid derivatives	1740000	3370000	2420000	5970000	5280000	10100000	1.20324	2.83533	1.50351
pma3606	9-Hydroxy-(10E,12Z,15Z)-octadecatrienoic acid	Lipids_Fatty acids	397000	430000	253000	494000	1280000	877000	1.08322	2.45463	1.29551
pma3649	5-Aminolevulinate	Organic acids	4560000	4200000	6280000	5200000	4630000	7100000	0.422917	1.12566	0.170777
pma3724	1-O-Feruloyl quinic acid	Quinate and its derivatives	149000	174000	90600	134000	190000	181000	0.607059	1.22099	0.288047
pma6199	Chrysin O-hexoside	Flavone	2790000	2070000	2110000	1940000	1650000	4430000	0.095311	1.15065	0.202444
pma6281	Methylglutaric acid	Organic acids	133000	46200	132000	30600	20800	34900	1.15204	0.277314	-1.85041
pma6298	3-Hydroxypyridine	Others	40700	40700	41000	33900	50300	50500	0.390882	1.10049	0.138146
pma6353	Chrysin C-hexoside	Flavone C-glycosides	334000	393000	453000	1150000	803000	646000	1.21999	2.20254	1.13917
pma6455	Ribulose-5-phosphate	Carbohydrates	91800	64200	83900	222000	162000	184000	1.28453	2.36765	1.24346
pma6499	Limocitrin O-hexoside	Flavone	16300	9	20300	52400	48700	9	0.112928	2.76186	1.46564
pma6515	C-hexosyl-chrysin O-feruloylhexoside	Flavone C-glycosides	2330000	858000	403000	1900000	551000	3510000	0.421332	1.65998	0.731169
pma6516	C-hexosyl-apigenin O-hexosyl-O-hexoside	Flavone C-glycosides	88100	9	102000	635000	285000	432000	0.795472	7.11171	2.8302
pma6558	Velutin	Flavone	4380	3020	4050	8330	6510	4920	1.10148	1.72576	0.787235
pma6561	Caffeic acid O-glucoside	Hydroxycinnamoyl derivatives	2170000	647000	493000	1470000	2130000	1510000	0.748739	1.54381	0.626492
pma6625	E-3,4,5'-Trihydroxy-3'-glucopyranosylstilbene	Others	66200	63200	39100	30700	54600	46800	0.617219	0.783976	-0.351118
pma6638	O-methylChrysoeriol 7-O-hexoside	Flavone	3070000	1970000	1600000	9	9	9	1.35679	4.06627e-06	-17.9079
pma6639	Isorhamnetin O-hexoside	Flavonol	11100000	36700000	12700000	5950000	6510000	14500000	0.827613	0.44562	-1.16611
pmb0037	Hordenine	Alkaloids	158000	209000	122000	223000	253000	236000	1.06378	1.45603	0.542043
pmb0069	Benzamide	Others	143000	9	9	447000	72600	416000	0.972588	6.54183	2.7097
pmb0108	Feruloyl syringic acid	Hydroxycinnamoyl derivatives	1320000	1070000	721000	3030000	1580000	2240000	1.1266	2.20186	1.13873
pmb0130	N-Acetyl tryptamine	Phenolamides	21800	25500	12600	9	9	19200	0.960612	0.320835	-1.6401
pmb0149	MAG (18:4) isomer1	Lipids_Glycerolipids	69100	84000	58900	9	8090	9	1.11916	0.0382453	-4.70857
pmb0151	5-Deoxyquercetin (Fisetin)	Flavonol	1760000	1840000	1760000	1290000	1310000	1460000	1.29954	0.757463	-0.400753
pmb0159	DGMG (18:2) isomer2	Lipids_Glycerolipids	646000	2280000	2320000	52500	134000	581000	1.09115	0.146302	-2.77298
pmb0160	MAG (18:3) isomer5	Lipids_Glycerolipids	20800000	85800000	77700000	1890000	3710000	20600000	1.08619	0.14216	-2.81442
pmb0161	DGMG (18:2) isomer1	Lipids_Glycerolipids	14700000	27500000	28000000	1040000	2640000	9580000	1.12444	0.188889	-2.40439
pmb0163	DGMG (18:2) isomer3	Lipids_Glycerolipids	14800000	26700000	27600000	1130000	2520000	8970000	1.14558	0.182634	-2.45297
pmb0164	MAG (18:2) isomer1	Lipids_Glycerolipids	562000	850000	796000	56300	188000	149000	1.24363	0.178125	-2.48904
pmb0197	N2-methylguanosine	Nucleotide and its derivates	1270000	1280000	1090000	1850000	989000	1540000	0.498188	1.20302	0.266663
pmb0247	p-Aminobenzoate	Benzoic acid derivatives	1390000	1140000	853000	1740000	1680000	2150000	1.14062	1.64647	0.719374
pmb0287	MAG (18:4) isomer2	Lipids_Glycerolipids	24300	70300	51200	359000	440000	286000	1.2974	7.4417	2.89563
pmb0292	Cholesterol	Others	4420000	1390000	1260000	1730000	733000	1420000	0.631827	0.549222	-0.864539
pmb0296	MAG (18:1) isomer2	Lipids_Glycerolipids	6620000	17400000	9220000	667000	2200000	2960000	1.16535	0.175301	-2.5121
pmb0374	Aminopurine	Others	4070000	5440000	7340000	6970000	8750000	8080000	0.975568	1.41246	0.498213
pmb0423	Hydroxy-methoxycinnamate	Hydroxycinnamoyl derivatives	176000	105000	367000	2550000	4110000	1130000	1.25123	12.0216	3.58756
pmb0426	5-Methoxy-N,N-dimethyltryptamine	Tryptamine derivatives	1660000	1600000	2010000	3310000	4080000	4450000	1.30712	2.24668	1.16779
pmb0464	Aspartic acid di-O-glucoside	Amino acid derivatives	6260000	5070000	7320000	4710000	7150000	7640000	0.120468	1.04558	0.0642985
pmb0468	N-formylmethionine	Amino acid derivatives	815000	392000	447000	9	9	9	1.35664	1.63241e-05	-15.9026
pmb0475	Gallic acid O-feruloyl-O-hexosyl-O-hexoside	Hydroxycinnamoyl derivatives	331000	269000	281000	9	64900	127000	0.768834	0.217831	-2.19872
pmb0478	Coumarin O-rutinoside	Hydroxycinnamoyl derivatives	55400	82900	82800	195000	131000	151000	1.23826	2.15739	1.10929
pmb0484	Choline	Cholines	4790000	5190000	5530000	6090000	7750000	6540000	1.16339	1.31399	0.393955
pmb0490	N-p-Coumaroyl putrescine	Phenolamides	9	9	9	9	9	98700	0.602849	3656.22	11.8361
pmb0492	"N',N"",N""'-p-coumaroyl-cinnamoyl-caffeoyl spermidine"	Phenolamides	3150000	3340000	2380000	2030000	3050000	1930000	0.76702	0.790304	-0.33952
pmb0501	Agmatine	Phenolamides	288000	514000	252000	492000	444000	461000	0.823831	1.32543	0.406457
pmb0502	N-p-Coumaroyl spermidine	Phenolamides	9	9	9	9	9	39300	0.602849	1456.22	10.508
pmb0503	N-(4'-O-glycosyl)-p-coumaroyl agmatine	Phenolamides	62900	61700	69200	9	9	9	1.35683	0.000139319	-12.8093
pmb0505	N'-p-Coumaroyl putrescine	Phenolamides	245000	260000	246000	2450000	2070000	927000	1.29521	7.253	2.85858
pmb0530	Nicotinic acid adenine dinucleotide	Nucleotide and its derivates	407000	407000	424000	1050000	1020000	365000	0.865566	1.96688	0.97591
pmb0542	Cyanidin 3-O-malonylhexoside	Anthocyanins	179000	163000	120000	53700	54200	87500	1.23605	0.422944	-1.24146
pmb0545	Rosinidin O-hexoside	Anthocyanins	271000	323000	261000	203000	252000	173000	1.04917	0.734503	-0.44516
pmb0580	Chrysin 5-O-glucoside (Toringin)	Flavone	2670000	1990000	2020000	1930000	1510000	4060000	0.0588154	1.12275	0.167042
pmb0587	Chrysoeriol O-glucuronic acid-O-hexoside	Flavone	9	9	9	9	19300	22800	0.960697	1559.59	10.607
pmb0595	Isorhamnetin 5-O-hexoside	Flavonol	10300000	33500000	13100000	5700000	6270000	13800000	0.844275	0.4529	-1.14274
pmb0603	Chrysoeriol O-hexosyl-O-hexoside	Flavone	9010	10300	6160	9	7670	9	0.962135	0.301845	-1.72812
pmb0605	Apigenin 7-O-glucoside (Cosmosiin)	Flavone	1170000	1160000	970000	1780000	1120000	1550000	0.927084	1.34848	0.431339
pmb0618	8-C-hexosyl-hesperetin O-hexoside	Flavone C-glycosides	596000	627000	411000	2800000	2340000	4470000	1.30912	5.88127	2.55613
pmb0619	Eriodictiol 6-C-hexoside 8-C-hexoside-O-hexoside	Flavone C-glycosides	9	9	9	109000	180000	96200	1.35606	14266.7	13.8004
pmb0628	Eriodictiol C-hexosyl-O-hexoside	Flavone C-glycosides	9	9	9	480000	9	9	0.60505	17778.4	14.1178
pmb0639	8-C-hexosyl-apigenin O-hexosyl-O-hexoside	Flavone C-glycosides	9	9	105000	1180000	538000	612000	1.08038	22.1867	4.47162
pmb0645	6-C-hexosyl-hesperetin O-hexoside	Flavone C-glycosides	87700	88100	74600	648000	540000	739000	1.34876	7.69569	2.94405
pmb0652	C-hexosyl-apigenin O-pentoside	Flavone C-glycosides	249000	198000	117000	9	9	9	1.356	4.78723e-05	-14.3504
pmb0661	Chrysoeriol C-hexosyl-O-rhamnoside	Flavone C-glycosides	9	9	9	26700	9	16300	0.954258	1592.93	10.6375
pmb0665	Luteolin 8-C-hexosyl-O-hexoside	Flavone C-glycosides	378000	572000	579000	1100000	747000	1630000	1.1296	2.27404	1.18525
pmb0667	C-hexosyl-luteolin O-feruloylpentoside	Flavone C-glycosides	9	48600	9	9	1190000	9	0.162398	24.4769	4.61335
pmb0686	Eriodictyol O-malonylhexoside	Flavanone	224000	194000	123000	1300000	705000	771000	1.2886	5.13124	2.35931
pmb0706	Quercetin 5-O-malonylhexosyl-hexoside	Flavonol	9	9	9	63000	46900	48800	1.35652	5877.78	12.5211
pmb0711	Quercetin 7-O-rutinoside	Flavonol	132000	176000	175000	370000	222000	485000	1.13774	2.22981	1.15692
pmb0736	Tricin 7-O-hexoside	Flavone	453000	487000	485000	91400	104000	117000	1.3498	0.219228	-2.1895
pmb0750	Neochlorogenic acid (5-O-Caffeoylquinic acid)	Quinate and its derivatives	107000	107000	109000	144000	127000	120000	1.1759	1.21053	0.275634
pmb0751	5-O-p-Coumaroyl shikimic acid	Quinate and its derivatives	163000	239000	178000	296000	308000	190000	0.852625	1.36897	0.453086
pmb0752	3-O-Feruloyl quinic acid	Quinate and its derivatives	41100	23600	15700	83200	61000	68700	1.17474	2.64801	1.40491
pmb0758	Anisic acid O-feruloyl hexoside	Others	12500000	10600000	9240000	4890000	5510000	5670000	1.30908	0.496908	-1.00895
pmb0764	4-Methyl-5-thiazoleethanol	Others	259000	497000	502000	566000	512000	456000	0.647705	1.2194	0.286167
pmb0766	Azoxystrobin acid	Others	3690000	3830000	3540000	3730000	3470000	4130000	0.262081	1.02441	0.0347965
pmb0767	D-erythro-Dihydrosphingosine	Others	40500	40300	30900	73300	68400	82000	1.29863	2.00269	1.00194
pmb0769	N-hexosyl-p-coumaroyl serotonin	Tryptamine derivatives	101000	90800	101000	528000	438000	372000	1.34283	4.56967	2.19209
pmb0782	Piperidine	Alkaloids	5100000	5030000	6900000	5230000	8570000	6820000	0.628796	1.2108	0.275966
pmb0785	Isoquinoline	Alkaloids	65200	105000	100000	278000	213000	158000	1.2156	2.40192	1.26419
pmb0789	Pyridoxine O-glucoside	Vitamins	784000	723000	561000	378000	476000	294000	1.17675	0.555126	-0.849114
pmb0790	Pyridoxine di-O-hexoside	Vitamins	9	9	9	410000	9	9	0.60505	15185.9	13.8904
pmb0800	Niacinamide	Vitamins	802000	1770000	871000	829000	717000	790000	0.712157	0.678478	-0.559626
pmb0801	4-Pyridoxic acid O-hexoside	Vitamins	5110000	13500000	4000000	454000	1100000	2080000	1.14917	0.160725	-2.63733
pmb0802	D-Pantothenic acid	Vitamins	4210000	4580000	4440000	5180000	7610000	6890000	1.1612	1.48753	0.572917
pmb0812	Imidazole-4-acetate	Indole derivatives	2130000	2460000	2680000	315000	784000	1200000	1.15056	0.316231	-1.66095
pmb0813	1-Methoxyindole-3-carbaldehyde	Indole derivatives	57200	28200	46700	97600	61700	61000	0.953024	1.66768	0.737839
pmb0818	Methoxyindoleacetic acid	Indole derivatives	4610000	3710000	4290000	6330000	7760000	5900000	1.2323	1.58525	0.66471
pmb0819	3-Indoleacetonitrile	Indole derivatives	1030000	867000	978000	1130000	1390000	1230000	1.16116	1.30435	0.383329
pmb0829	Phosphoric acid	Organic acids	1650000	2760000	1590000	2510000	2090000	4480000	0.763328	1.51333	0.59773
pmb0837	Procyanidin A3	Proanthocyanidins	101000000	102000000	90300000	43500000	45300000	46600000	1.34858	0.461643	-1.11515
pmb0848	LysoPC 16:1 (2n isomer)	Lipids_Glycerophospholipids	5700000	13800000	9150000	16900000	21200000	53800000	1.06714	3.20768	1.68153
pmb0852	LysoPC 18:2	Lipids_Glycerophospholipids	1990000	3820000	2170000	2290000	3480000	3370000	0.442797	1.14536	0.195805
pmb0854	LysoPC 18:3	Lipids_Glycerophospholipids	3070000	3210000	2960000	9430000	19000000	12800000	1.30805	4.46212	2.15773
pmb0855	LysoPC 16:0	Lipids_Glycerophospholipids	701000	660000	571000	2100000	4630000	2700000	1.29522	4.88095	2.28716
pmb0856	LysoPE 18:1 (2n isomer)	Lipids_Glycerophospholipids	10600000	29900000	10900000	5340000	12100000	24400000	0.301691	0.814008	-0.296886
pmb0859	LysoPC 18:1 (2n isomer)	Lipids_Glycerophospholipids	5230000	9500000	4750000	2510000	5890000	10400000	0.199484	0.965092	-0.051261
pmb0862	LysoPC 12:1	Lipids_Glycerophospholipids	10300	5240	7470	38800	31400	26200	1.29083	4.18948	2.06677
pmb0863	LysoPC 16:2 (2n isomer)	Lipids_Glycerophospholipids	1370000	3950000	2950000	68300000	36100000	152000000	1.29805	31.0036	4.95437
pmb0864	LysoPE 14:0	Lipids_Glycerophospholipids	808000	1410000	1180000	2760000	3690000	4170000	1.28428	3.12537	1.64403
pmb0865	LysoPC 18:3 (2n isomer)	Lipids_Glycerophospholipids	651000	2990000	1620000	446000	1170000	2600000	0.263336	0.801369	-0.319462
pmb0866	LysoPC 14:0	Lipids_Glycerophospholipids	702000	1080000	1010000	2120000	2940000	2660000	1.29757	2.76504	1.4673
pmb0873	LysoPC 18:2 (2n isomer)	Lipids_Glycerophospholipids	3010000	5950000	3970000	2700000	4940000	6070000	0.106833	1.06032	0.0845063
pmb0874	LysoPE 18:2 (2n isomer)	Lipids_Glycerophospholipids	6720000	23100000	10500000	7780000	10900000	12300000	0.237948	0.768353	-0.380158
pmb0877	LysoPE 18:1	Lipids_Glycerophospholipids	23300000	62600000	24200000	12300000	28900000	53100000	0.251249	0.856494	-0.223485
pmb0880	LysoPE 18:0 (2n isomer)	Lipids_Glycerophospholipids	15400	9530	9390	7440	11400	13800	0.163893	0.951049	-0.0724085
pmb0882	LysoPC 18:1	Lipids_Glycerophospholipids	7310000	12400000	5910000	5290000	9610000	11500000	0.0694187	1.03044	0.0432675
pmb0883	LysoPE 18:0	Lipids_Glycerophospholipids	580000	606000	555000	3560000	4050000	3570000	1.35543	6.4216	2.68293
pmb0889	Punicic acid	Lipids_Fatty acids	1490000	1520000	1200000	3080000	9300000	4850000	1.21437	4.09264	2.03303
pmb0890	MAG (18:2)	Lipids_Glycerolipids	16500000	37100000	24000000	16200000	22400000	26000000	0.337119	0.832474	-0.264522
pmb0962	Lysine butyrate	Amino acid derivatives	25200	25700	50000	28600	54700	61800	0.662418	1.43806	0.524121
pmb0964	iP7G	Nucleotide and its derivates	6290000	6210000	5190000	2980000	4810000	5000000	0.948094	0.723007	-0.467918
pmb0998	Guanosine 5'-monophosphate	Nucleotide and its derivates	78400	194000	84300	967000	583000	413000	1.2474	5.50322	2.46028
pmb1096	Indole	Indole derivatives	1430000	1110000	1380000	1910000	2340000	1870000	1.22042	1.56122	0.642678
pmb1178	O-Feruloyl 2-hydroxylcoumarin	Coumarins	2150000	1810000	2300000	4170000	5050000	3310000	1.25379	2.0016	1.00115
pmb1240	Phellodensin F	Others	2090000	1760000	2420000	15900000	11100000	9580000	1.32932	5.83413	2.54452
pmb1283	L-Glutaminyl-L-valyl-L-valyl-L-cysteine	Amino acid derivatives	143000	202000	16200	9	9	9	1.3371	7.47508e-05	-13.7076
pmb1452	N-Lauryldiethanolamine	Others	1960000	2180000	2300000	2270000	2290000	2580000	0.873698	1.1087	0.148863
pmb1562	MAG (18:4) isomer3	Lipids_Glycerolipids	110000	417000	9	36600	107000	111000	0.435868	0.483104	-1.0496
pmb1605	MAG (18:3) isomer3	Lipids_Glycerolipids	23600000	104000000	71000000	2740000	5350000	27200000	1.05201	0.177694	-2.49253
pmb1626	MGMG (18:2) isomer1	Lipids_Glycerolipids	3470000	9970000	7710000	668000	2040000	1820000	1.14939	0.21409	-2.22371
pmb1650	Octadeca-11E,13E,15Z-trienoic acid	Lipids_Fatty acids	2380000	3000000	2030000	1230000	1150000	1580000	1.22279	0.534413	-0.903973
pmb1652	Phthalic anhydride	Others	6680000	8780000	6590000	4120000	3670000	4950000	1.22641	0.577778	-0.791413
pmb1656	MAG (18:3) isomer4	Lipids_Glycerolipids	473000	1680000	1080000	319000	666000	942000	0.58753	0.596041	-0.746517
pmb1754	O-Phosphocholine	Cholines	3190000	2950000	2810000	1920000	1900000	2100000	1.32431	0.661453	-0.596291
pmb1912	10-Formyl-THF	Others	4120000	3420000	2780000	13200000	9630000	8200000	1.28595	3.00678	1.58822
pmb2165	LysoPC 10:0	Lipids_Glycerophospholipids	9	9	9	24800	16600	12700	1.35513	2003.7	10.9685
pmb2211	Cocamidopropyl betaine	Others	1480000	1990000	2810000	3490000	2820000	3090000	1.01651	1.49682	0.581896
pmb2221	4-Hydroxysphinganine	Lipids_Fatty acids	7720000	11100000	7570000	28000000	26500000	34200000	1.32183	3.36112	1.74894
pmb2222	Phytocassane C	Terpenoids	1070000	1510000	1010000	4060000	3730000	5030000	1.32125	3.57103	1.83634
pmb2228	LysoPC 19:0	Lipids_Glycerophospholipids	42400	51000	79300	134000	48300	120000	0.75928	1.75043	0.807713
pmb2251	DGMG (18:1)	Lipids_Glycerolipids	9150000	36500000	32800000	867000	1610000	8360000	1.10136	0.138139	-2.85581
pmb2260	LysoPC 15:1	Lipids_Glycerophospholipids	85400	88900	98200	749000	623000	746000	1.35346	7.77248	2.95837
pmb2319	LysoPC 15:0	Lipids_Glycerophospholipids	520000	659000	603000	4000000	10100000	2840000	1.2779	9.50617	3.24886
pmb2325	MAG (18:3) isomer2	Lipids_Glycerolipids	5830000	25600000	16800000	631000	1210000	6430000	1.05973	0.171491	-2.5438
pmb2363	MAG (18:1) isomer1	Lipids_Glycerolipids	23600000	64700000	41100000	948000	1450000	11600000	1.16167	0.108176	-3.20854
pmb2369	PC 19:2/16:0	Lipids_Glycerophospholipids	9	9	9	16600	62700	29200	1.35136	4018.52	11.9724
pmb2383	MGMG (18:2) isomer2	Lipids_Glycerolipids	4070000	11100000	11700000	809000	1580000	4550000	1.04813	0.258243	-1.9532
pmb2388	LysoPC 18:0 (2n isomer)	Lipids_Glycerophospholipids	12100000	21500000	11400000	5720000	13500000	25700000	0.182131	0.998222	-0.00256707
pmb2406	LysoPC 17:0	Lipids_Glycerophospholipids	1140000	1040000	1090000	8000000	12000000	6350000	1.33531	8.0581	3.01044
pmb2444	MAG (18:3) isomer1	Lipids_Glycerolipids	362000	1250000	693000	331000	1520000	1100000	0.231982	1.28026	0.356437
pmb2497	4-Hydroxy-3-methoxymandelate	Organic acids	67100	79200	89600	123000	121000	135000	1.27432	1.60661	0.684022
pmb2556	Syringaldehyde O-glucoside	Others	62200	68500	592000	1190000	2370000	394000	1.01938	5.47115	2.45184
pmb2561	N-Acetylmethionine	Amino acid derivatives	4800000	2580000	7750000	701000	1020000	1280000	1.23162	0.198348	-2.3339
pmb2586	Gallocatechin-catechin	Catechin derivatives	10900	5530	5830	5250	5650	10900	0.0766134	0.979335	-0.0301255
pmb2591	Acetyl tryptophan	Amino acid derivatives	67300000	49700000	56300000	18100000	11700000	9280000	1.30819	0.225505	-2.14877
pmb2620	3,4-Dimethoxycinnamic acid	Hydroxycinnamoyl derivatives	182000	129000	333000	1580000	3930000	608000	1.17163	9.5	3.24793
pmb2640	Lauric acid (C12:0)	Lipids_Fatty acids	40300	31100	30000	12800	16000	17400	1.29209	0.455621	-1.13409
pmb2643	Myristoleic acid (C14:1)	Lipids_Fatty acids	99800	63900	112000	86300	80700	87200	0.223183	0.922017	-0.117135
pmb2648	Thiamine	Vitamins	37300	44400	28700	51200	43000	54600	0.988374	1.34783	0.430634
pmb2653	D(+)-Melezitose O-rhamnoside	Carbohydrates	408000	228000	224000	99300	161000	180000	1.06163	0.511977	-0.96585
pmb2654	Anthranilate O-hexosyl-O-hexoside	Benzoic acid derivatives	1030000	854000	1200000	145000	373000	543000	1.12389	0.344034	-1.53938
pmb2657	Argininosuccinate	Organic acids	206000	173000	166000	47700	64600	63200	1.33045	0.322018	-1.63479
pmb2673	3-(6-Hydroxy-3,4-dioxo-1,5-cyclohexadien-1-yl)-L-alanine	Amino acid derivatives	15100	8830	11200	13300	9610	21500	0.446002	1.26416	0.338181
pmb2684	Cyclic AMP	Nucleotide and its derivates	32300	48200	9	38800	34600	57500	0.614938	1.62591	0.701243
pmb2685	2-Deoxyribose 5'-phosphate	Carbohydrates	37300	29500	52000	9	9	9	1.35601	0.000227273	-12.1033
pmb2778	9,10-EODE	Lipids_Fatty acids	691000	592000	501000	1030000	3890000	2160000	1.14653	3.96861	1.98863
pmb2786	9-HOTrE	Lipids_Fatty acids	17200	19600	13600	16100	51000	32200	0.870553	1.97024	0.97837
pmb2787	9-KODE	Lipids_Fatty acids	12300	10500	8670	10500	37200	21500	0.899063	2.19892	1.13679
pmb2789	13-HpOTrE(r)	Lipids_Fatty acids	163000	93400	90800	67000	121000	127000	0.246892	0.907258	-0.140415
pmb2791	9-HpOTrE	Lipids_Fatty acids	129000	73900	75100	55700	93600	102000	0.26481	0.903957	-0.145674
pmb2792	13-HOTrE(r)	Lipids_Fatty acids	389000	247000	200000	174000	230000	247000	0.616465	0.778708	-0.360845
pmb2795	4-Methoxycinnamic acid	Hydroxycinnamoyl derivatives	55700	65900	76600	164000	916000	110000	0.98131	6.00404	2.58593
pmb2799	12,13-EODE	Lipids_Fatty acids	66100	64300	59800	124000	357000	246000	1.21654	3.82229	1.93444
pmb2804	13-HPODE	Lipids_Fatty acids	52700	40600	34800	118000	344000	225000	1.25176	5.363	2.42304
pmb2826	Citramalate	Organic acids	4590000	4070000	5280000	1500000	1930000	2440000	1.27688	0.42109	-1.2478
pmb2831	Protocatechuic acid O-glucoside	Catechin derivatives	11400000	9980000	6750000	3460000	1050000	2210000	1.21667	0.238891	-2.06558
pmb2850	Tricin	Flavone	9	9	9	6740	4440	5150	1.35574	604.815	9.24035
pmb2858	Maltotetraose	Carbohydrates	13500	15900	10000	17600	22900	31700	1.09494	1.83249	0.873803
pmb2867	Kynurenic acid O-hexside	Organic acids	40000	34900	20000	4900	9	9	1.11284	0.051823	-4.27026
pmb2871	2,5-dihydroxy benzoic acid O-hexside	Benzoic acid derivatives	12500000	14300000	5770000	9	9	9	1.35585	8.28983727356463e-7	-20.2022
pmb2873	3-(2-Naphthyl)-D-alanine	Amino acid derivatives	250000	266000	397000	455000	411000	468000	1.08781	1.46112	0.547072
pmb2922	Uridine 5'-diphospho-D-glucose	Nucleotide and its derivates	11500000	11500000	13400000	14300000	12300000	8510000	0.227498	0.96456	-0.0520565
pmb2928	Gallic acid O-Hexoside	Benzoic acid derivatives	3610000	5100000	1590000	627000	897000	905000	1.1919	0.235825	-2.08421
pmb2933	Caftaric acid	Hydroxycinnamoyl derivatives	340000	1080000	429000	3670000	990000	1580000	1.03024	3.3748	1.7548
pmb2947	Catechin-catechin-catechin	Catechin derivatives	50600000	58400000	45300000	9510000	9240000	16300000	1.31269	0.227155	-2.13825
pmb2948	Adenosine 3'-monophosphate	Nucleotide and its derivates	42800	54800	35100	182000	167000	165000	1.33356	3.8734	1.9536
pmb2952	2'-Deoxyinosine	Nucleotide and its derivates	9	10500	9	9	9	9	0.59246	0.00256703	-8.60569
pmb2954	Luteolin O-hexosyl-O-hexosyl-O-hexoside	Flavone	20200	20300	37300	112000	93700	111000	1.30296	4.07069	2.02527
pmb2957	Cyanidin O-syringic acid	Anthocyanins	39100	108000	9	1720000	50600	274000	0.780211	13.8985	3.79686
pmb2969	Hesperetin C-hexoside O-hexoside	Flavone C-glycosides	9	9	9	9	4560	9	0.612557	169.556	7.40561
pmb2987	Acacetin O-acetyl hexoside	Flavone	15000	9	9280	57500	89900	116000	0.89869	10.8444	3.43888
pmb2991	Apigenin O-hexosyl-O-rutinoside	Flavone	19300	17600	15600	34800	47500	80500	1.22571	3.10095	1.63271
pmb2999	Chrysoeriol 5-O-hexoside	Flavone	325000	550000	429000	65200	68500	81000	1.33078	0.164647	-2.60255
pmb3012	Chrysoeriol 7-O-hexoside	Flavone	1650000	1570000	1500000	271000	356000	296000	1.34961	0.195551	-2.35438
pmb3013	Isorhamnetin O-acetyl-hexoside	Flavonol	2700	2370	1880	19100	17500	13500	1.34084	7.20863	2.84973
pmb3023	Eriodictyol C-hexoside	Flavone C-glycosides	21100000	17700000	12000000	9140000	6540000	10500000	1.13666	0.515354	-0.956363
pmb3026	Quercetin O-acetylhexoside	Flavonol	41700	28100	36800	112000	80900	95900	1.29471	2.70919	1.43786
pmb3041	Tricin O-saccharic acid	Flavone	11800000	9330000	10400000	5360000	8220000	5640000	1.16927	0.609578	-0.714117
pmb3042	Tricin 5-O-hexoside	Flavone	20100	9	9730	60700	74100	19700	0.782564	5.17779	2.37234
pmb3064	3-O-p-coumaroyl quinic acid O-hexoside	Quinate and its derivatives	30600	34400	28700	21000	26100	26900	1.06125	0.789755	-0.340524
pmb3066	5-O-p-coumaroyl shikimic acid O-hexoside	Quinate and its derivatives	71800	49000	35900	51700	39300	48400	0.272953	0.889598	-0.168775
pmb3072	3-O-p-coumaroyl shikimic acid O-hexoside	Quinate and its derivatives	9	9	9	12100	12800	15400	1.35655	1492.59	10.5436
pmb3074	3-O-p-Coumaroyl quinic acid	Quinate and its derivatives	84800	61200	45600	101000	124000	49800	0.593999	1.43424	0.520284
pmb3075	3-O-p-Coumaroyl shikimic acid	Quinate and its derivatives	33100	50600	28900	20300	27800	19200	1.04109	0.597691	-0.742528
pmb3079	N-Acetylglucosamine 1-phosphate	Others	499000	481000	767000	184000	430000	542000	0.755735	0.661706	-0.595738
pmb3081	Glucarate O-Phosphoric acid	Carbohydrates	506000	1030000	891000	639000	609000	905000	0.229662	0.887103	-0.172826
pmb3088	Trehalose 6-phosphate	Carbohydrates	162000	192000	208000	163000	160000	190000	0.581886	0.912811	-0.131611
pmb3099	Diethyl phosphate	Organic acids	704000	731000	657000	644000	396000	708000	0.679221	0.835564	-0.259178
pmb3101	2-Isopropylmalate	Organic acids	43700000	29900000	106000000	12400000	15000000	14100000	1.17754	0.231069	-2.1136
pmb3107	Syringic acid O-glucoside	Benzoic acid derivatives	421000	380000	719000	1420000	2030000	2930000	1.25904	4.19737	2.06949
pmb3110	Vanillic acid	Hydroxycinnamoyl derivatives	46900	42400	42500	31000	40800	33200	1.08003	0.796662	-0.327961
pmb3114	Epicatechin-epiafzelechin	Catechin derivatives	681000	1240000	2220000	193000	619000	257000	1.09581	0.25815	-1.95372
pmb3117	LysoPE 16:0	Lipids_Glycerophospholipids	3710000	6730000	6040000	20500000	27200000	28200000	1.31513	4.60558	2.20338
pmb3894	Di-O-methylquercetin	Flavonol	102000	94000	76800	327000	607000	216000	1.23395	4.21554	2.07572
pmb4486	Hordatine B	Phenolamides	8000	6900	4650	21500	16700	23200	1.28564	3.14066	1.65107
pmb5304	α-Linolenic acid	Lipids_Fatty acids	10000	16600	13400	6470	25400	19900	0.203309	1.29425	0.372116
pmc0066	2'-Deoxyinosine-5'-monophosphate	Nucleotide and its derivates	9	19300	9	19900	16100	9	0.459907	1.86401	0.898412
pmc0274	6-Methylmercaptopurine	Nucleotide and its derivates	13200000	9100000	19000000	6260000	8170000	8400000	1.04528	0.552785	-0.855211
pmc0281	Adenosine O-ribose	Nucleotide and its derivates	3240000	4400000	3870000	5670000	5030000	6650000	1.17808	1.50738	0.592048
pmc0304	Succinyladenosine	Nucleotide and its derivates	419000	551000	480000	775000	1270000	816000	1.20514	1.9731	0.980467
pmc0960	LysoPC 20:4	Lipids_Glycerophospholipids	29100000	52200000	30500000	13500000	29900000	55600000	0.34541	0.88551	-0.17542
pmc1990	4'-Hydroxy-5,7-dimethoxyflavanone	Flavanone	92600	98000	151000	46000	59600	31100	1.19591	0.400176	-1.32129
pmd0017	Spermine	Phenolamides	9170000	7940000	8190000	5710000	5610000	5740000	1.3285	0.674308	-0.56852
pmd0130	LysoPC 14:0 (2n isomer)	Lipids_Glycerophospholipids	919000	1430000	1330000	2800000	3920000	3430000	1.29527	2.7589	1.46409
pmd0132	LysoPC 16:0 (2n isomer)	Lipids_Glycerophospholipids	696000	695000	592000	2200000	4870000	2920000	1.29907	5.03782	2.3328
pmd0136	LysoPC 18:0	Lipids_Glycerophospholipids	1130000	879000	962000	4550000	6370000	5140000	1.34142	5.40559	2.43445
pmd0144	LysoPC 20:1 (2n isomer)	Lipids_Glycerophospholipids	1320000	2570000	1120000	1600000	5110000	7690000	0.898486	2.87425	1.52319
pmd0145	LysoPC 20:1	Lipids_Glycerophospholipids	1310000	2830000	1170000	2090000	5330000	9720000	0.973256	3.22787	1.69058
pmd0158	LysoPE 14:0 (2n isomer)	Lipids_Glycerophospholipids	36000	132000	48300	52000	83900	153000	0.466009	1.33564	0.417537
pmd0160	LysoPE 16:0 (2n isomer)	Lipids_Glycerophospholipids	5780000	11000000	9350000	36900000	47500000	47100000	1.31981	5.03253	2.33128
pme0004	L-Homocitrulline	Amino acids	189000	248000	321000	9	9	313000	0.944946	0.412953	-1.27595
pme0007	L-Citrulline	Amino acids	514000	414000	753000	231000	152000	115000	1.24424	0.296252	-1.7551
pme0009	L-Serine	Amino acids	1340000	804000	1950000	746000	1050000	1110000	0.627873	0.709819	-0.494476
pme0011	L-Aspartic acid	Amino acids	9620000	6420000	14300000	12000000	8290000	6440000	0.248043	0.881015	-0.182761
pme0013	L-Glutamic acid	Amino acids	12900000	8480000	14600000	6490000	10200000	6050000	0.959443	0.632018	-0.661963
pme0016	L-(-)-Cystine	Amino acids	114000	147000	119000	672000	542000	437000	1.33235	4.34474	2.11927
pme0018	L-Leucine	Amino acids	1470000	1270000	2720000	1080000	2090000	1550000	0.270131	0.864469	-0.210114
pme0020	L-Phenylalanine	Amino acids	57600000	33400000	71500000	24900000	27700000	32200000	1.07461	0.521846	-0.938304
pme0022	L-Threonine	Amino acids	660000	568000	1060000	256000	499000	756000	0.733571	0.660402	-0.598583
pme0024	2-Aminoethanesulfonic acid	Organic acids	9	37400	15800	9	29900	68700	0.0879999	1.85324	0.890049
pme0025	L-Kynurenine	Amino acid derivatives	508000	482000	635000	17200000	8170000	14400000	1.34072	24.4738	4.61317
pme0026	L-(+)-Lysine	Amino acids	1590000	1250000	3210000	955000	951000	1190000	0.966209	0.511736	-0.96653
pme0031	Thymine	Nucleotide and its derivates	9	9	9	9	1590000	9	0.612557	58889.6	15.8457
pme0033	Hypoxanthine	Nucleotide and its derivates	409000	909000	677000	316000	950000	554000	0.217633	0.912281	-0.13245
pme0036	L-Histidine	Amino acids	1120000	667000	1840000	628000	1220000	879000	0.439186	0.751861	-0.411462
pme0038	Cytosine	Nucleotide and its derivates	202000	251000	224000	231000	162000	209000	0.607487	0.889217	-0.169392
pme0039	L-Valine	Amino acids	7500000	12400000	14500000	18200000	22600000	28300000	1.14211	2.00872	1.00628
pme0040	Adenine	Nucleotide and its derivates	17700000	27900000	25300000	13900000	29300000	17900000	0.429018	0.861777	-0.214613
pme0041	L-Isoleucine	Amino acids	9660000	9730000	13800000	8690000	15600000	10400000	0.0975618	1.04519	0.0637712
pme0042	L-(+)-Arginine	Amino acids	6150000	5120000	12600000	933000	570000	848000	1.30812	0.0984918	-3.34385
pme0056	2,3-dimethylsuccinic acid	Amino acid derivatives	911000	1220000	1400000	763000	1360000	772000	0.576678	0.819881	-0.286513
pme0057	DL-homocysteine	Amino acids	945000	1700000	1610000	728000	2170000	1590000	0.00380709	1.05476	0.0769135
pme0062	Cucurbitacin D	Terpenoids	9	9	9	18100	23200	22300	1.35668	2355.56	11.2019
pme0066	Guanidineacetic acid	Amino acid derivatives	17800	19700	16700	13300	16300	17600	0.803602	0.870849	-0.199506
pme0075	N-Acetyl-L-glutamic acid	Amino acid derivatives	4450000	9130000	6830000	5790000	5750000	5890000	0.341505	0.853993	-0.227704
pme0085	Rosmarinic acid	Organic acids	74000	64900	168000	57100	227000	60400	0.00611754	1.12252	0.166735
pme0089	Luteolin	Flavone	612000	1830000	1020000	879000	1360000	960000	0.0248745	0.924032	-0.113985
pme0094	Cyanidin 3-O-glucoside (Kuromanin)	Anthocyanins	539000	1300000	238000	23600000	764000	4080000	0.916909	13.6948	3.77555
pme0108	5-Methylcytosine	Nucleotide and its derivates	437000	641000	608000	262000	232000	506000	0.981551	0.59312	-0.753605
pme0109	(-)-3-(3,4-Dihydroxyphenyl)-2-methylalanine	Amino acid derivatives	440000	389000	578000	1180000	1290000	1350000	1.31771	2.715	1.44095
pme0113	γ-Glu-Cys	Amino acid derivatives	121000	190000	99700	523000	242000	120000	0.764768	2.15486	1.10759
pme0120	5-Aminovaleric acid	Amino acid derivatives	689000	672000	589000	524000	561000	494000	1.17481	0.809744	-0.304463
pme0121	N6-Acetyl-L-lysine	Amino acid derivatives	79900	71300	113000	91400	48700	93400	0.378857	0.8838	-0.178208
pme0124	Glycyl-L-proline	Amino acid derivatives	9	16300	5020	72200	66500	709000	0.992248	39.744	5.31267
pme0128	D-Alanyl-D-Alanine	Amino acid derivatives	4220	2480	2670	2990	2390	3040	0.324278	0.898613	-0.154229
pme0130	3-Methylxanthine	Nucleotide and its derivates	24300	17100	16000	96800	51600	32000	1.13282	3.14286	1.65208
pme0133	Asp-phe	Amino acid derivatives	1260000	928000	1020000	1780000	1190000	1530000	1.00209	1.40274	0.488251
pme0137	Nα-Acetyl-L-glutamine	Amino acid derivatives	164000	119000	157000	205000	166000	229000	1.00414	1.36364	0.447459
pme0161	L-Homoserine	Amino acids	56900	25900	74500	12000	19300	30200	1.01406	0.390973	-1.35486
pme0164	N-γ-Acetyl-N-2-Formyl-5-methoxykynurenamine	Amino acid derivatives	14200	13400	30900	12900	9600	11500	0.868805	0.581197	-0.782902
pme0171	N-Isovaleroylglycine	Amino acid derivatives	9	9	9	9	9	10100	0.602849	374.741	8.54975
pme0174	N-Propionylglycine	Amino acid derivatives	2210000	2270000	3320000	2210000	3320000	3130000	0.387637	1.11026	0.150893
pme0176	Phenylacetyl-L-glutamine	Amino acid derivatives	9	9	9	7840	3960	7830	1.35317	727.037	9.50589
pme0180	1-Methylhistidine	Amino acid derivatives	15100	6710	17100	12100	11700	14800	0.126556	0.992033	-0.0115401
pme0183	2-Hydroxy-6-aminopurine	Nucleotide and its derivates	269000	438000	455000	1410000	375000	1130000	0.913057	2.50861	1.32689
pme0190	N-Glycyl-L-leucine	Amino acid derivatives	20200	18700	28200	44200	23800	37000	0.940872	1.56483	0.646005
pme0195	L-Cysteine	Amino acids	3970000	852000	1200000	2040000	1990000	1650000	0.215941	0.943208	-0.0843518
pme0197	Quercetin 3-O-rutinoside (Rutin)	Flavonol	86600	101000	145000	109000	78100	140000	0.0590828	0.983464	-0.0240564
pme0200	Kaempferol	Flavonol	26600	34000	31300	23400	41100	53600	0.501048	1.28509	0.361872
pme0205	Catechin	Catechin derivatives	8820000	9170000	11000000	5410000	8880000	6820000	0.977113	0.728182	-0.457629
pme0207	3-Hydroxybutyrate	Organic acids	368000	683000	322000	9	290000	167000	0.693894	0.332854	-1.58704
pme0208	Amentoflavone	Flavone	9590	6730	4670	5040	8930	16500	0.468279	1.45164	0.537687
pme0226	L-Asparagine	Amino acids	10300000	9020000	13800000	46400000	32000000	32600000	1.30307	3.35145	1.74479
pme0230	Adenosine	Nucleotide and its derivates	668000	1360000	1050000	2480000	3250000	2660000	1.25548	2.7258	1.44668
pme0231	N-(3-Indolylacetyl)-L-alanine	Amino acid derivatives	552000	390000	340000	219000	294000	230000	1.14923	0.579563	-0.786962
pme0234	Kynurenic acid	Organic acids	9	9	9	5230000	496000	2160000	1.34774	292074	18.156
pme0237	Ethyl 3,4-Dihydroxybenzoate (Ethyl protocatechuate)	Organic acids	355000	443000	1250000	65300	116000	57400	1.23965	0.116553	-3.10095
pme0240	Benzoic acid	Benzoic acid derivatives	28800	24200	67500	15500	42000	34500	0.363059	0.763485	-0.389327
pme0243	Glutaric acid	Organic acids	12800000	6070000	4560000	653000	908000	607000	1.30771	0.0925309	-3.43392
pme0245	Adipic acid	Organic acids	918000	1260000	1440000	783000	1420000	833000	0.514001	0.839138	-0.253021
pme0247	trans-4-Hydroxy-L-proline	Amino acid derivatives	42600	18900	47600	54500	45100	57300	0.782254	1.43813	0.524194
pme0250	Azelaic Acid	Organic acids	2090000	1180000	1790000	663000	1290000	902000	1.0224	0.564229	-0.825647
pme0252	N-Acetyl-l-leucine	Amino acid derivatives	354000000	282000000	416000000	144000000	155000000	124000000	1.30474	0.402091	-1.31441
pme0256	Xanthine	Nucleotide and its derivates	588000	1190000	456000	669000	1550000	865000	0.57216	1.38048	0.465174
pme0258	Uracil	Nucleotide and its derivates	516000	1180000	330000	2180000	2220000	2810000	1.19617	3.55874	1.83137
pme0263	5-Methyluridine	Nucleotide and its derivates	363000	614000	370000	228000	136000	249000	1.13588	0.455085	-1.13579
pme0264	Thymidine	Nucleotide and its derivates	172000	169000	193000	346000	167000	567000	0.85739	2.02247	1.01612
pme0267	2-Methylsuccinic acid	Organic acids	5430000	6160000	7920000	1610000	1750000	1700000	1.33568	0.259354	-1.947
pme0274	6-Aminocaproic acid	Organic acids	1540000	1580000	2130000	1490000	2460000	1910000	0.374616	1.11619	0.158583
pme0279	2,6-Diaminooimelic acid	Amino acid derivatives	316000	320000	413000	529000	398000	460000	1.03209	1.32221	0.402953
pme0281	Terephthalic acid	Organic acids	356000	345000	396000	692000	743000	743000	1.34399	1.98541	0.98944
pme0282	Phthalic acid	Organic acids	11800	9300	10500	46400	60800	58000	1.34397	5.22785	2.38622
pme0284	4-Guanidinobutyric acid	Organic acids	468000	844000	686000	516000	603000	455000	0.649313	0.787788	-0.344121
pme0286	2-Hydroxyisocaproic acid	Organic acids	9	8410	12700	19100	24000	17800	0.749567	2.88366	1.5279
pme0289	4-Ethylbenzoic acid	Organic acids	43900	37800	46500	43800	55900	45600	0.722256	1.13339	0.180638
pme0291	Dl-2-Aminooctanoic acid	Organic acids	169000	111000	292000	136000	226000	246000	0.211094	1.06294	0.0880562
pme0295	4-Acetamidobutyric acid	Organic acids	137000	203000	351000	231000	572000	294000	0.708481	1.58755	0.666806
pme0299	Cinnamic acid	Hydroxycinnamoyl derivatives	8360	7300	13200	3010	24600	30700	0.30188	2.02044	1.01467
pme0305	Ferulic acid	Hydroxycinnamoyl derivatives	325000	140000	349000	449000	754000	408000	0.967456	1.97912	0.984856
pme0307	Resveratrol	Hydroxycinnamoyl derivatives	39200	44100	43400	29700	57400	24400	0.468824	0.880032	-0.184373
pme0309	Methyl gallate	Benzoic acid derivatives	279000	665000	2800000	53200000	71400000	86900000	1.3001	56.4904	5.81993
pme0330	Naringenin 7-O-neohesperidoside (Naringin)	Flavanone	9	9	9	9	9	68400	0.602849	2534	11.3072
pme0359	Apigenin 5-O-glucoside	Flavone	665000	755000	833000	5520000	1640000	1760000	1.13415	3.95917	1.9852
pme0361	Quercetin 3-alpha-L-arabinofuranoside (Avicularin)	Flavonol	1680000	2130000	1570000	1620000	1180000	1520000	0.857611	0.802974	-0.316575
pme0364	Chrysoeriol	Flavone	158000	940000	478000	225000	609000	571000	0.0557559	0.891497	-0.165697
pme0369	Kaempferol 3-O-rutinoside (Nicotiflorin)	Flavonol	793000	448000	620000	217000	289000	687000	0.79407	0.641053	-0.641484
pme0372	Naringenin 7-O-glucoside (Prunin)	Flavanone	6300000	6600000	6080000	12000000	12900000	16000000	1.32052	2.1549	1.10762
pme0377	Naringenin	Flavanone	121000	234000	273000	618000	402000	520000	1.174	2.45223	1.29409
pme0379	Apigenin	Flavone	62100	59400	75100	140000	158000	138000	1.32894	2.2177	1.14906
pme0387	Homovanillic acid	Hydroxycinnamoyl derivatives	4480	4680	4420	10700	9	11200	0.411812	1.61333	0.69004
pme0397	Shikimic acid	Organic acids	228000	95500	101000	68000	105000	98500	0.720932	0.639576	-0.644812
pme0398	Chlorogenic acid (3-O-Caffeoylquinic acid)	Quinate and its derivatives	29300	34900	24300	68900	68400	274000	1.1002	4.64746	2.21644
pme0408	Syringic acid	Hydroxycinnamoyl derivatives	276000	523000	1360000	1200000	3910000	3820000	1.06408	4.13617	2.0483
pme0414	Vanillin	Benzoic acid derivatives	337000	247000	349000	1150000	723000	743000	1.27084	2.80386	1.48741
pme0422	3-Hydroxy-4-methoxycinnamic acid	Hydroxycinnamoyl derivatives	581000	286000	626000	525000	904000	477000	0.503514	1.27662	0.352334
pme0424	trans-cinnamaldehyde	Hydroxycinnamoyl derivatives	27200	22200	17600	30300	29600	30900	1.05494	1.35522	0.438531
pme0429	3,4,5-Trimethoxycinnamic acid	Hydroxycinnamoyl derivatives	18400	20400	9	28900	33500	24100	0.673003	2.22886	1.15631
pme0430	Procyanidin A1	Proanthocyanidins	364000	930000	601000	342000	913000	518000	0.112845	0.93562	-0.0960053
pme0432	Procyanidin A2	Proanthocyanidins	5350000	7470000	5800000	1860000	5610000	3130000	0.940677	0.56928	-0.812789
pme0434	Procyanidin B2	Proanthocyanidins	559000	750000	1010000	494000	569000	546000	0.929604	0.693834	-0.527338
pme0436	Procyanidin B3	Proanthocyanidins	1580000	1340000	1190000	494000	644000	646000	1.30595	0.434063	-1.20402
pme0442	Delphinidin	Anthocyanins	45000	71200	42000	76800	66400	109000	0.994786	1.59418	0.672819
pme0460	L-Epicatechin	Catechin derivatives	1190000	3840000	791000	12900000	4950000	19900000	1.14448	6.48514	2.69714
pme0463	L-Theanine	Amino acids	711000	448000	675000	733000	724000	613000	0.532459	1.12868	0.174637
pme0474	4-Hydroxybenzoic acid	Organic acids	1750000	2180000	2250000	1410000	1970000	1520000	0.906332	0.79288	-0.334825
pme0486	Methylmalonic acid	Organic acids	62300000	70600000	94400000	162000000	87200000	95600000	0.886713	1.51694	0.601162
pme0491	6-hydroxynicotinic acid	Nicotinic acid derivatives	794000	320000	696000	1390000	508000	714000	0.518083	1.44309	0.529165
pme0496	Nicotinic acid	Nicotinic acid derivatives	94700	124000	115000	212000	131000	232000	1.08853	1.7231	0.78501
pme0499	D-Sorbitol	Alcohols and polyols	51300	99600	51100	47900	45600	64000	0.518106	0.779703	-0.359003
pme0500	D(+)-Melezitose	Carbohydrates	572000	567000	216000	167000	501000	593000	0.153652	0.930627	-0.103725
pme0513	Xylitol	Alcohols and polyols	39300	68700	41200	26700	28300	50300	0.743002	0.705764	-0.502742
pme0516	Inositol	Others	1070000	1440000	1340000	3890000	3150000	4800000	1.31191	3.07532	1.62074
pme0519	D-(+)-Sucrose	Carbohydrates	44500000	39800000	44800000	18300000	25500000	35000000	1.10091	0.61038	-0.712221
pme0534	Gluconic acid	Carbohydrates	1280000	1170000	1210000	2130000	2480000	2100000	1.33069	1.83333	0.874469
pme0543	Indole-5-carboxylic acid	Indole derivatives	9450	10400	19400	9	9	9	1.35379	0.000687898	-10.5055
pme1002	L-Tyramine	Amino acids	95300	43500	9	572000	64600	512000	0.784823	8.27468	3.0487
pme1018	Glutathione oxidized	Amino acid derivatives	443000	435000	324000	1220000	988000	272000	0.679302	2.06323	1.0449
pme1063	Uridine	Nucleotide and its derivates	573000	761000	627000	1420000	1600000	2430000	1.2765	2.77919	1.47467
pme1070	L-(-)-Tyrosine	Amino acids	22000000	20600000	42200000	14400000	32000000	31100000	0.182349	0.913915	-0.129868
pme1090	Glutathione reduced form	Amino acid derivatives	1650000	528000	1070000	703000	423000	162000	0.920165	0.396552	-1.33442
pme1109	Guanine	Nucleotide and its derivates	9060000	14300000	10500000	46100000	15700000	49800000	1.09881	3.29592	1.72068
pme1119	Inosine	Nucleotide and its derivates	45100	50300	53400	76000	40600	59400	0.464961	1.1828	0.242201
pme1162	Gallic acid	Benzoic acid derivatives	13600000	20800000	28100000	107000000	74000000	330000000	1.20771	8.176	3.0314
pme1163	lactucopicrin	Others	9	9	9	11600	21100	60600	1.34658	3455.56	11.7547
pme1175	Guanosine	Nucleotide and its derivates	5340000	8420000	5970000	11000000	1950000	14900000	0.058481	1.41156	0.497286
pme1184	Deoxyguanosine	Nucleotide and its derivates	2510000	3160000	5570000	3130000	2310000	3980000	0.325403	0.838078	-0.254843
pme1194	Deoxycytidine	Nucleotide and its derivates	158000	211000	321000	66700	65400	73300	1.27391	0.297681	-1.74816
pme1201	Phloretin	Flavanone	767000	712000	860000	1730000	1950000	4070000	1.21875	3.31338	1.7283
pme1210	L-Methionine	Amino acids	2330000	2410000	4320000	2080000	1290000	4720000	0.334896	0.892936	-0.163371
pme1218	2-Picolinic acid	Organic acids	217000	318000	242000	521000	660000	868000	1.26906	2.63707	1.39893
pme1228	5-Hydroxy-L-tryptophan	Amino acid derivatives	1930000	1560000	1420000	1970000	1730000	2000000	0.808497	1.1609	0.215239
pme1239	S-(methyl)glutathione	Amino acid derivatives	42700	45900	53400	70800	68500	88300	1.2432	1.60282	0.68061
pme1286	S-(5'-Adenosy)-L-homocysteine	Amino acid derivatives	1220000	1780000	1650000	5620000	3750000	6500000	1.29042	3.4129	1.771
pme1292	Homogentisic acid	Organic acids	519000	334000	345000	105000	120000	82000	1.31444	0.25626	-1.96432
pme1294	Xanthosine	Nucleotide and its derivates	18700000	70400000	45500000	17500000	42500000	47800000	0.213681	0.800892	-0.320321
pme1306	Pyridoxine 5'-phosphate	Vitamins	47400	61700	38100	272000	259000	269000	1.34017	5.43478	2.44222
pme1313	N'-Formylkynurenine	Amino acid derivatives	426000	383000	336000	816000	670000	725000	1.30608	1.931	0.949351
pme1322	Nα-Acetyl-L-arginine	Amino acid derivatives	238000	224000	119000	9	9	50600	1.05314	0.0871222	-3.52082
pme1346	8-Hydroxyguanosine	Nucleotide and its derivates	173000	213000	248000	2530000	1130000	886000	1.2798	7.17035	2.84204
pme1368	L-Pipecolic acid	Amino acid derivatives	772000	397000	746000	367000	154000	512000	0.87361	0.539426	-0.890504
pme1376	2'-Deoxycytidine-5'-monophosphate	Nucleotide and its derivates	136000	74900	84900	1300000	1110000	598000	1.31077	10.169	3.34611
pme1378	1-Methyladenosine	Nucleotide and its derivates	20000	23000	28300	31100	36400	36500	1.17417	1.45863	0.54461
pme1383	Pyridoxine	Vitamins	111000	153000	94100	82500	72600	68300	1.11965	0.623848	-0.680733
pme1397	Pelargonidin	Anthocyanins	9	437000	288000	9	9	9	0.944208	3.72409e-05	-14.7128
pme1398	Delphinidin 3-O-glucoside (Mirtillin)	Anthocyanins	453000	477000	244000	259000	9	306000	0.650973	0.481268	-1.05509
pme1399	Xanthohumol	Flavanone	26200	106000	70200	3810	5180	23600	1.1082	0.161018	-2.63471
pme1408	L-Glutamine	Amino acids	12000000	4340000	13300000	2690000	1960000	3540000	1.14252	0.276316	-1.85561
pme1417	L-Tryptamine	Tryptamine derivatives	1220000	285000	301000	497000	276000	333000	0.377584	0.612403	-0.707447
pme1419	L-Methionine methyl ester	Amino acid derivatives	258000	228000	408000	175000	146000	272000	0.85523	0.663311	-0.592243
pme1424	Coniferylaldehyde	Hydroxycinnamoyl derivatives	235000	216000	187000	241000	308000	251000	1.00665	1.25392	0.326444
pme1434	Syringin	Hydroxycinnamoyl derivatives	480000	1110000	390000	393000	904000	692000	0.106711	1.00455	0.00654285
pme1436	p-Coumaric acid	Hydroxycinnamoyl derivatives	1840000	1230000	1760000	558000	393000	102000	1.15489	0.218012	-2.19752
pme1474	5'-Deoxy-5'-(methylthio)adenosine	Nucleotide and its derivates	1030000	1200000	1130000	1970000	1320000	1620000	1.12748	1.46131	0.547262
pme1478	Myricetin	Flavonol	57100	40900	76500	39400	32200	30000	1.07916	0.582235	-0.780327
pme1486	Epigallate catechin gallate (EGCG)	Catechin derivatives	56700	639000	325000	510000	2430000	2690000	0.993313	5.51582	2.46358
pme1502	Kumatakenin	Flavonol	10500	8710	11700	63100	26100	35700	1.25378	4.04076	2.01463
pme1514	Epigallocatechin (EGC)	Catechin derivatives	123000	381000	155000	315000	110000	218000	0.0293456	0.975721	-0.0354597
pme1518	Nobiletin	Flavone	156000	183000	287000	445000	224000	177000	0.493351	1.35144	0.434495
pme1521	Dihydroquercetin (Taxifolin)	Flavonol	25500000	28100000	24900000	4970000	5860000	15400000	1.17608	0.33414	-1.58147
pme1535	(+)-Gallocatechin (GC)	Catechin derivatives	2140000	2680000	1950000	387000	528000	999000	1.24081	0.282718	-1.82257
pme1540	Isorhamnetin 3-O-neohesperidoside	Flavonol	768000	703000	254000	312000	415000	510000	0.417665	0.717101	-0.479751
pme1547	Baicalein-7-O-glucuronide (Baicalin)	Flavone	103000	41300	41900	59100	50500	39300	0.303247	0.799678	-0.322509
pme1550	Tangeretin	Flavone	145000	165000	372000	427000	214000	163000	0.2824	1.17889	0.237424
pme1562	Epicatechin gallate (ECG)	Catechin derivatives	499000	1590000	1440000	12500000	11900000	15600000	1.30552	11.3347	3.50267
pme1568	Orobol (5,7,3',4'-tetrahydroxyisoflavone)	Isoflavone	27000	63000	37000	18900	36100	16100	0.853637	0.559843	-0.836907
pme1583	Eriodictyol	Flavanone	548000	554000	684000	606000	433000	867000	0.0927505	1.06719	0.093816
pme1588	Isorhamnetin	Flavonol	6530	12200	6980	4780	4420	8970	0.691226	0.706729	-0.500771
pme1598	Hesperetin 5-O-glucoside	Flavanone	15600000	21900000	14800000	5500000	7020000	7420000	1.28849	0.381262	-1.39115
pme1600	7-O-Methyleriodictyol	Flavanone	9	8710	9	49300	26400	35400	1.08647	12.7291	3.67006
pme1601	Apigenin 4-O-rhamnoside	Flavone	30800	23400	19000	36800	24600	28700	0.671808	1.23087	0.299683
pme1605	Kaempferol 3-O-robinobioside (Biorobin)	Flavonol	660000	430000	623000	233000	244000	671000	0.779318	0.670169	-0.577403
pme1611	Isohemiphloin	Alkaloids	2640000	2600000	2720000	1510000	1760000	1270000	1.28522	0.570352	-0.810076
pme1622	Kaempferol 3-O-glucoside (Astragalin)	Flavonol	17100000	11400000	12000000	464000	812000	599000	1.34617	0.0462963	-4.43296
pme1637	Coniferyl alcohol	Hydroxycinnamoyl derivatives	124000	92500	94400	405000	280000	190000	1.22135	2.81441	1.49283
pme1646	Pinoresinol	Hydroxycinnamoyl derivatives	132000	84900	93900	204000	169000	188000	1.21565	1.80502	0.852014
pme1662	sakuranetin	Flavone	9	9	9	208000	86600	95600	1.35443	14451.9	13.819
pme1683	D-Pantothenic dcid	Organic acids	1090000	1620000	1410000	264000	738000	494000	1.16167	0.363107	-1.46153
pme1684	D-(+)-Glucono-1,5-lactone	Carbohydrates	29500	31700	34100	30400	47000	50600	0.870297	1.34313	0.425596
pme1691	Acetylcholine	Cholines	195000	208000	330000	394000	225000	203000	0.252596	1.12142	0.165325
pme1692	Inosine 5'-monophosphate	Nucleotide and its derivates	36300	46700	36400	175000	148000	160000	1.3458	4.04523	2.01622
pme1709	Nicotinic Acid Methyl Ester (Methyl Nicotinate)	Vitamins	256000	595000	490000	1240000	2340000	2530000	1.24653	4.5563	2.18786
pme1711	3-Hydroxy-3-methyl butyric acid	Organic acids	197000	688000	223000	192000	296000	262000	0.351546	0.676895	-0.562995
pme1715	L-Saccharopine	Amino acid derivatives	712000	627000	707000	1380000	1320000	1020000	1.28036	1.81818	0.862496
pme1730	D-Erythronolactone	Organic acids	560000	912000	514000	162000	248000	363000	1.1548	0.389225	-1.36133
pme1738	3-Carbamyl-1-methylpyridinium (1-Methylnicotinamide)	Pyridine derivatives	10200000	7280000	9580000	77000000	64700000	55300000	1.34164	7.28012	2.86396
pme1773	Cyanidin 3-O-rutinoside (Keracyanin)	Anthocyanins	9	9	9	636000	102000	320000	1.34913	39185.2	15.258
pme1777	Cyanidin 3,5-O-diglucoside (Cyanin)	Anthocyanins	441000	543000	1050000	16100000	551000	989000	0.654806	8.67257	3.11646
pme1786	Malvidin 3,5-diglucoside (Malvin)	Anthocyanins	186000	213000	312000	90300	202000	100000	0.98621	0.551758	-0.857892
pme1793	Pelargonin	Anthocyanins	300000	470000	232000	476000	330000	372000	0.5267	1.17565	0.233457
pme1806	Chlorogenic acid methyl ester	Quinate and its derivatives	91500	99900	182000	67100	87400	84900	0.883359	0.641136	-0.641299
pme1814	2,5-dihydroxybenzoic acid (Gentisic acid)	Benzoic acid derivatives	401000	421000	371000	464000	266000	461000	0.120615	0.998324	-0.00242063
pme1820	p–Hydroxyphenyl acetic acid	Organic acids	115000	216000	149000	96600	142000	132000	0.634594	0.772083	-0.373172
pme1824	Protocatechuic acid	Catechin derivatives	3050000	3200000	2600000	3370000	1810000	3100000	0.32189	0.935593	-0.0960467
pme1828	Betaine	Alkaloids	5290000	2780000	5210000	1390000	691000	1830000	1.18584	0.294503	-1.76365
pme1830	Succinic acid	Organic acids	63400000	75400000	101000000	152000000	89900000	95400000	0.833511	1.40659	0.492201
pme1841	1,5-Diaminopentane	Phenolamides	522000	606000	653000	667000	729000	643000	0.92881	1.14486	0.195174
pme1846	D(+)-Glucose	Carbohydrates	1040000	1810000	2270000	5720000	5620000	7800000	1.27528	3.73828	1.90238
pme1851	Creatine	Organic acids	2850000	2490000	4560000	3060000	2260000	3670000	0.237429	0.908081	-0.139107
pme1872	L-Proline	Amino acids	806000	429000	1150000	347000	561000	453000	0.842682	0.57065	-0.809322
pme1936	Creatinine	Organic acids	758000	698000	714000	504000	527000	532000	1.33827	0.720276	-0.473377
pme1944	D-Mannitol	Alcohols and polyols	91900	133000	9550	24000	35100	38600	0.33692	0.41672	-1.26285
pme1952	Riboflavin	Vitamins	4980000	3530000	5460000	21300000	23900000	28000000	1.33195	5.2398	2.38951
pme2009	L-(+)-Tartaric acid	Organic acids	730000	616000	709000	875000	601000	941000	0.589155	1.17616	0.234079
pme2019	DL-Arabinose	Carbohydrates	2360000	2290000	2480000	3690000	2620000	3630000	1.10234	1.39411	0.479344
pme2033	L(-)-Malic acid	Organic acids	391000000	467000000	392000000	524000000	461000000	533000000	1.08481	1.2144	0.280244
pme2036	Quinic acid	Quinate and its derivatives	6400000	10400000	14800000	4620000	4490000	5580000	1.09952	0.464873	-1.10509
pme2050	Citric acid	Organic acids	262000000	373000000	446000000	207000000	205000000	209000000	1.16012	0.574468	-0.799701
pme2054	L-Tryptophan	Amino acids	20300000	14800000	20300000	26800000	36100000	28600000	1.18452	1.65162	0.723886
pme2108	L-Carnitine	Others	115000	136000	146000	125000	98200	112000	0.872255	0.844332	-0.244117
pme2111	L-ascorbate	Vitamins	84200	81200	116000	111000	123000	155000	0.999365	1.38237	0.467148
pme2122	Histamine	Amino acid derivatives	404000	372000	411000	261000	148000	230000	1.1976	0.538332	-0.893432
pme2129	(S)-(-)-2-Hydroxyisocaproic acid	Organic acids	37400	66800	60600	142000	159000	151000	1.28759	2.74272	1.45561
pme2155	Theobromine	Alkaloids	383000	181000	191000	160000	161000	230000	0.622977	0.729801	-0.454424
pme2165	Orotic acid	Vitamins	546000	555000	750000	363000	375000	370000	1.25191	0.598595	-0.740347
pme2184	Nomilin	Terpenoids	9	9	9	25100	127000	42600	1.34931	7211.11	12.816
pme2213	Caffeic acid	Hydroxycinnamoyl derivatives	9	9	9	10700	13200	9	0.962535	885.519	9.79038
pme2237	Dulcitol	Alcohols and polyols	98000	167000	97200	75700	60700	85100	1.0141	0.611541	-0.70948
pme2244	3-Indolepropionic acid	Indole derivatives	9	9	9	156000	52900	150000	1.35256	13292.6	13.6983
pme2246	Ellagic acid	Others	9	9	9	4240000	11700000	4620000	1.3556	761481	19.5384
pme2256	D-Arabitol	Alcohols and polyols	37400	97100	62800	9770	13800	20600	1.21811	0.223872	-2.15925
pme2266	Biotin	Vitamins	1600000	2180000	2410000	3760000	3090000	2050000	0.857437	1.4378	0.523866
pme2268	Trigonelline	Alkaloids	1500000	1030000	1330000	11000000	8240000	7140000	1.33413	6.8342	2.77277
pme2277	3-Aminosalicylic acid	Organic acids	66000	66600	59600	102000	57800	101000	0.784505	1.35692	0.440336
pme2278	Guanosine monophosphate	Nucleotide and its derivates	25200	24700	28500	315000	127000	229000	1.31222	8.55867	3.09739
pme2292	Putrescine	Phenolamides	493000	797000	880000	4510000	2610000	1760000	1.22903	4.09217	2.03286
pme2362	Mandelic acid	Organic acids	90900	101000	125000	99400	166000	132000	0.714106	1.25402	0.326564
pme2366	Phenethylamine	Others	124000	29400	9	358000	68400	279000	0.754156	4.59817	2.20106
pme2367	Quinone	Others	9	185000	9	587000	768000	830000	1.05436	11.8097	3.5619
pme2380	A-Ketoglutaric acid	Organic acids	179000	268000	232000	285000	170000	250000	0.106509	1.03829	0.0542117
pme2430	N-Acetyl-L-tyrosine	Amino acid derivatives	2390000	3490000	4480000	1560000	3650000	4330000	0.244249	0.920849	-0.118963
pme2444	Salvianolic acid	Others	49100	33600	23200	3490	5870	3520	1.31383	0.121624	-3.0395
pme2459	Luteolin 7-O-glucoside (Cynaroside)	Flavone	4040000	3030000	3320000	1910000	1860000	2270000	1.27127	0.581328	-0.782575
pme2482	Protocatechuic aldehyde	Catechin derivatives	24800000	27000000	31500000	16900000	23700000	19300000	1.09366	0.719088	-0.47576
pme2493	Kaempferol 3,7-dirhamnoside (Kaempferitrin)	Flavonol	9	9	9	5670000	7700000	12400000	1.35607	954444	19.8643
pme2529	1,5-Anhydro-D-glucitol	Alcohols and polyols	53000	20700	42600	65800	69500	58800	0.952519	1.66896	0.738949
pme2550	Cis-Aconitic acid	Organic acids	56400	32000	20300	9310	25500	21300	0.834985	0.516191	-0.954022
pme2555	Adenosine 5'-monophosphate	Nucleotide and its derivates	492000	512000	449000	2220000	1790000	2010000	1.34934	4.14315	2.05073
pme2560	N-Acetylaspartate	Amino acid derivatives	191000	362000	106000	9	53700	67900	0.771252	0.184536	-2.43803
pme2569	(5-L-Glutamyl)-L-amino acid	Amino acid derivatives	146000	191000	187000	126000	180000	99000	0.783587	0.772901	-0.371645
pme2589	Oxoadipic acid	Organic acids	939000	554000	333000	57100	58600	55700	1.31601	0.0938664	-3.41325
pme2591	5,6-Dimethylbenzimidazole	Others	65300	71800	80900	104000	159000	169000	1.21884	1.98165	0.986703
pme2594	4-Pyridoxic acid	Pyridine derivatives	3310000	2610000	2090000	2290000	931000	1630000	0.934708	0.605618	-0.72352
pme2598	3,4-Dihydroxybenzeneacetic acid	Organic acids	824000	926000	802000	226000	229000	233000	1.35284	0.269592	-1.89115
pme2607	5-Hydroxyindole-3-acetic acid	Indole derivatives	1810000	1870000	1270000	1750000	1380000	2130000	0.22027	1.06263	0.0876343
pme2617	Methionine sulfoxide	Amino acid derivatives	669000	631000	537000	417000	420000	414000	1.28527	0.681002	-0.55427
pme2634	Dl-Norvaline	Amino acids	9960000	15200000	17700000	22100000	26800000	32800000	1.15844	1.90621	0.930704
pme2636	Enterodiol	Alcohols and polyols	100000	60300	88200	105000	118000	76800	0.5846	1.20644	0.270755
pme2651	NADP	Others	61200	116000	177000	208000	110000	132000	0.519224	1.27047	0.345361
pme2661	Vitamin D3	Vitamins	19800	26600	26800	13700	15300	13200	1.25101	0.576503	-0.794601
pme2670	4-Hydroxybenzaldehyde	Benzoic acid derivatives	13800	34300	63300	67200	144000	139000	1.06914	3.14363	1.65243
pme2693	N-Acetylputrescine	Phenolamides	320000	485000	309000	728000	465000	611000	1.06428	1.61939	0.69545
pme2698	Phe-Phe	Amino acid derivatives	56500	45100	81000	166000	142000	283000	1.22749	3.23658	1.69447
pme2706	2,3-Dihydroxybenzoic acid	Organic acids	3410000	3600000	2810000	3580000	2020000	2980000	0.535085	0.873727	-0.194745
pme2723	Indole-3-carboxaldehyde	Indole derivatives	165000	142000	144000	388000	625000	415000	1.30763	3.1663	1.6628
pme2735	S-(5'-Adenosyl)-L-methionine	Amino acid derivatives	10600000	8520000	9620000	50000000	26400000	15500000	1.13401	3.19763	1.677
pme2746	Flavin adenine dinucleotide (FAD)	Nucleotide and its derivates	252000	232000	387000	1000000	600000	478000	1.14475	2.38576	1.25445
pme2755	N-Acetyl-D-glucosamine	Carbohydrates	4000000	3130000	3350000	2120000	1980000	2570000	1.23488	0.63645	-0.65188
pme2761	4-Hydroxy-2-oxoglutaric acid	Organic acids	56800	152000	130000	281000	232000	362000	1.14575	2.58264	1.36885
pme2786	N-Acetyl-5-hydroxytryptamine	Tryptamine derivatives	2370000	1640000	3180000	6830000	10800000	9540000	1.27952	3.77886	1.91795
pme2798	7-Methylxanthine	Nucleotide and its derivates	197000	140000	127000	713000	367000	241000	1.10174	2.84698	1.50943
pme2827	Palmitaldehyde	Lipids_Fatty acids	9020000	10100000	13800000	4180000	5960000	3170000	1.2172	0.404313	-1.30645
pme2828	4-Nitrophenol	Others	2580000	2490000	2690000	11500000	11800000	8390000	1.34035	4.08376	2.0299
pme2830	O-Phosphorylethanolamine	Others	55000	70200	80300	146000	103000	93200	1.1188	1.66521	0.735701
pme2831	1,1-Dimethylbiguanide	Others	36600	83400	60500	110000	45300	97700	0.555305	1.40166	0.487139
pme2846	Nicotinamide-N-oxide	Vitamins	9	9	9	103000	83700	77700	1.35665	9792.59	13.2575
pme2890	L-Homocystine	Amino acids	212000	114000	264000	167000	318000	194000	0.325044	1.15085	0.202697
pme2895	Dihydromyricetin	Flavonol	9	9	9	33100	54500	9	0.96215	3244.78	11.6639
pme2915	3-Hydroxy-3-methylpentane-1,5-dioic acid	Amino acid derivatives	622000	571000	307000	549000	545000	336000	0.0698397	0.953333	-0.0689474
pme2954	Quercetin	Flavonol	1010000	3080000	1210000	920000	1540000	2670000	0.0149454	0.967925	-0.0470335
pme2960	Naringenin chalcone	Flavanone	151000	238000	261000	634000	396000	530000	1.22246	2.4	1.26303
pme2963	Aromadedrin (Dihydrokaempferol)	Flavonol	3180000	2330000	1830000	1030000	597000	1000000	1.2379	0.357902	-1.48236
pme2979	Pinocembrin (Dihydrochrysin)	Flavanone	90700	88200	138000	134000	142000	201000	0.994472	1.50521	0.589962
pme2984	Isosakuranetin-7-neohesperidoside (Poncirin)	Flavanone	93300	464000	95100	181000	154000	689000	0.468067	1.56959	0.650387
pme2993	Scopoletin (7-Hydroxy-5-methoxycoumarin)	Coumarins	9	9	9	147000	51500	73800	1.35354	10085.2	13.2999
pme2996	4-Hydroxycoumarin	Coumarins	11800	13200	48100	42800	48000	76900	0.984564	2.29412	1.19794
pme3007	Uridine 5’-diphosphate	Nucleotide and its derivates	91800	132000	130000	145000	152000	84300	0.18113	1.07773	0.107992
pme3009	trans-Citridic acid	Organic acids	194000	226000	236000	1230000	1240000	874000	1.34184	5.09756	2.34981
pme3011	γ-aminobutyric acid	Organic acids	118000	125000	550000	221000	176000	96800	0.295664	0.622699	-0.683394
pme3017	2-Aminoisobutyric acid	Amino acid derivatives	2990000	3720000	3450000	3800000	4610000	3980000	1.03694	1.21949	0.286276
pme3033	N,N-Dimethylglycine	Amino acid derivatives	1490000	1750000	1990000	2020000	2280000	2120000	1.0388	1.22753	0.295762
pme3034	ethylmalonate	Organic acids	432000	206000	146000	18400	34700	28600	1.28942	0.104209	-3.26245
pme3038	5-oxoproline	Amino acid derivatives	32500000	24000000	33000000	448000	439000	468000	1.35598	0.0151397	-6.04552
pme3069	Taurocholic acid	Organic acids	2640000	2420000	2620000	2560000	2560000	2440000	0.325683	0.984375	-0.0227201
pme3081	4-(Aminomethyl)-5-(hydroxymethyl)-2-methylpyridin-3-ol	Others	83400	86900	62200	86100	92000	127000	0.868106	1.31226	0.392051
pme3083	2-(Formylamino)benzoic acid	Organic acids	230000	157000	235000	63600	56700	18900	1.21032	0.223794	-2.15976
pme3096	Aminomalonic acid	Organic acids	2220000	2520000	3440000	5820000	3080000	3360000	0.849892	1.49878	0.583786
pme3104	1-Methyladenine	Nucleotide and its derivates	495000	577000	705000	672000	471000	846000	0.316907	1.1193	0.1626
pme3130	Quercetin 4'-O-glucoside (Spiraeoside)	Flavonol	482000	738000	494000	722000	718000	803000	0.973207	1.30863	0.388063
pme3143	6-Hydroxy-4-methylcoumarin	Coumarins	658000	384000	607000	115000	123000	94300	1.32413	0.201516	-2.31103
pme3160	D-Glucose 6-phosphate	Carbohydrates	4780000	5050000	5010000	4700000	6100000	4300000	0.0507933	1.01752	0.0250575
pme3163	D-Sedoheptuiose 7-phosphate	Carbohydrates	649000	897000	921000	667000	674000	1000000	0.21546	0.948926	-0.0756328
pme3184	2'-Deoxyadenosine-5'-monophosphate	Nucleotide and its derivates	435000	9	316000	1880000	9	760000	0.0840232	3.51528	1.81364
pme3188	Uridine 5'-monophosphate	Nucleotide and its derivates	214000	357000	258000	1130000	1210000	1050000	1.33057	4.08926	2.03184
pme3194	N-acetylglycine	Amino acid derivatives	6950000	3760000	7500000	1890000	867000	1600000	1.24397	0.239264	-2.06332
pme3207	trans,trans-Muconic acid	Organic acids	3340000	7750000	4400000	3960000	3950000	4510000	0.392368	0.801808	-0.318672
pme3208	Glycitin	Isoflavone	263000	359000	40700	10800	16400	12900	1.18555	0.06051	-4.04668
pme3209	Genistein 7-O-Glucoside (Genistin)	Isoflavone	1990000	2220000	1540000	1250000	1190000	741000	1.13252	0.553217	-0.854082
pme3212	Quercetin 3-O-glucoside (Isotrifoliin)	Flavonol	550000	765000	498000	684000	739000	713000	0.778692	1.17816	0.236533
pme3215	Isoliquiritigenin	Flavanone	10100	12600	19100	7640	8320	9880	1.0052	0.618182	-0.693897
pme3227	Vitexin 2''-O-beta-L-rhamnoside	Flavone C-glycosides	4770000	4970000	5170000	1120000	1350000	923000	1.34042	0.227565	-2.13565
pme3233	Calycosin	Isoflavone	165000	102000	85900	132000	164000	96000	0.308913	1.1108	0.151594
pme3237	Liquiritigenin	Flavanone	56500	45700	59300	41800	40700	46600	1.05763	0.799381	-0.323045
pme3245	Medicarpin	Hydroxycinnamoyl derivatives	9	9	9	23700	22300	25100	1.35678	2633.33	11.3627
pme3246	Coniferin	Hydroxycinnamoyl derivatives	470000	548000	391000	1760000	6020000	2600000	1.26164	7.36693	2.88106
pme3268	Kaempferol 3-O-galactoside (Trifolin)	Flavonol	3390000	2500000	2380000	1340000	1440000	1680000	1.25647	0.539299	-0.890844
pme3279	2'-Hydroxygenistein	Isoflavone	544000	1690000	924000	785000	1250000	907000	0.0513715	0.931602	-0.102214
pme3282	Afzelechin (3,5,7,4'-Tetrahydroxyflavan)	Flavanone	455000	590000	451000	135000	176000	221000	1.29004	0.355615	-1.49161
pme3290	3,7-Di-O-methylquercetin	Flavonol	9	9	9	9	9	5920	0.602849	219.926	7.78087
pme3292	Prunetin	Isoflavone	5630	5670	9310	20100	10400	9720	1.01451	1.95148	0.964569
pme3309	2-Methylglutaric acid	Organic acids	830000	1070000	1240000	662000	1180000	654000	0.653312	0.794904	-0.331147
pme3313	D-Fructose 6-phosphate	Carbohydrates	1650000	1570000	1670000	1630000	2110000	1530000	0.424475	1.07771	0.107968
pme3333	1,4-dihydro-1-Methyl-4-oxo-3-pyridinecarboxamide	Pyridine derivatives	454000	1100000	501000	2010000	9	2310000	0.453467	2.10219	1.0719
pme3337	N6-Succinyl Adenosine	Nucleotide and its derivates	8800000	11700000	9910000	15900000	27700000	16200000	1.16253	1.96646	0.9756
pme3346	5-hydroxyhexanoic acid	Organic acids	6480000	4470000	15300000	1680000	2050000	1960000	1.19959	0.216762	-2.20582
pme3349	8-Hydroxy-2-deoxyguanosine	Nucleotide and its derivates	9	12700	9	15300	9	20800	0.485349	2.8392	1.50549
pme3351	Allysine(6-Oxo DL-Norleucine)	Amino acid derivatives	405000	290000	326000	9	14400	26200	0.98412	0.0397738	-4.65204
pme3369	Rhamnetin (7-O-methxyl quercetin)	Flavonol	9	9	9	9	9	3260	0.602849	121.407	6.92371
pme3382	N-Acetylthreonine	Amino acid derivatives	151000	294000	266000	212000	438000	1060000	0.779277	2.40506	1.26607
pme3388	H-HomoArg-OH	Amino acid derivatives	2750000	2060000	3830000	2060000	1720000	1810000	1.00255	0.646991	-0.628183
pme3392	Pelargonidin 3-O-beta-D-glucoside（Callistephin chloride)	Anthocyanins	9	140000	9	2210000	9	461000	0.560013	19.0762	4.2537
pme3396	Fustin	Flavonol	17500000	26600000	18000000	20000000	14200000	13500000	0.777451	0.768116	-0.380604
pme3428	Esculin (6,7-Dihydroxycoumarin-6-glucoside)	Coumarins	26500	46500	9	20500	55300	57200	0.622729	1.82169	0.86528
pme3439	Butein	Flavanone	8250	6260	9	9	9	9	0.963172	0.00185963	-9.07077
pme3446	Sinapinaldehyde	Hydroxycinnamoyl derivatives	72400	51100	42300	90600	85500	60800	0.907719	1.42883	0.514834
pme3451	Rotenone	Isoflavone	9	20900	9	103000	155000	123000	1.09867	18.214	4.18697
pme3456	p-Coumaraldehyde	Hydroxycinnamoyl derivatives	43700	228000	132000	309000	632000	512000	1.10631	3.59921	1.84768
pme3459	Caffeyl alcohol	Hydroxycinnamoyl derivatives	9	9	52800	9	9	9	0.602424	0.000511189	-10.9339
pme3464	Isosakuranetin (4'-Methylnaringenin)	Flavanone	9	9	9	27400	9550	10700	1.35109	1764.81	10.7853
pme3468	Kaempferol-3-O-robinoside-7-O-rhamnoside (Robinin)	Flavonol	9	9	9	1480	9	9	0.60505	55.4815	5.79393
pme3475	Butin	Flavone	149000	241000	256000	645000	386000	525000	1.2125	2.40867	1.26824
pme3478	Pantetheine	Vitamins	86000	48500	54100	21600	43700	24700	1.09825	0.4772	-1.06733
pme3514	Morin	Flavonol	5280000	11300000	4980000	2560000	5610000	9090000	0.384321	0.800557	-0.320925
pme3544	Limonin	Terpenoids	9	9	9	716000	267000	100000	1.34885	40111.1	15.2917
pme3553	Psoralen	Coumarins	22500	17300	23200	19500	21000	23300	0.102738	1.0127	0.0182046
pme3564	Daphnetin	Coumarins	82900	62400	126000	9	9	89600	0.959158	0.330328	-1.59803
pme3609	Cyanidin	Anthocyanins	9	9	9	572000	443000	362000	1.35651	51000	15.6382
pme3705	D-glucoronic acid	Carbohydrates	270000	109000	230000	76900	92700	236000	0.63953	0.66601	-0.586385
pme3719	D-Xylonic acid	Organic acids	5020000	5400000	5090000	8660000	10200000	10800000	1.32741	1.91231	0.93532
pme3732	Cytidine	Nucleotide and its derivates	274000	556000	368000	410000	359000	630000	0.419602	1.16778	0.223768
pme3827	3,4-Dihydroxy-DL-phenylalanine	Amino acid derivatives	449000	1020000	517000	284000	483000	428000	0.817476	0.601712	-0.732855
pme3835	Guanosine 3',5'-cyclic monophosphate	Nucleotide and its derivates	1200000	3270000	1230000	3910000	2550000	7040000	0.969409	2.36842	1.24393
pme3840	Pantothenol	Alcohols and polyols	374000	257000	367000	51400	97000	75300	1.30399	0.224148	-2.15747
pme3960	Deoxyadenosine	Nucleotide and its derivates	20400	30300	50100	5720	2910	12300	1.16922	0.207639	-2.26785
pme3965	2-(dimethylamino)guanosine	Nucleotide and its derivates	197000	136000	266000	717000	245000	654000	1.02701	2.69783	1.4318
pme3968	7-methylguanine	Nucleotide and its derivates	182000	351000	281000	135000	252000	104000	0.853087	0.603194	-0.729306
pme3970	β-Pseudouridine	Nucleotide and its derivates	559000	289000	498000	832000	692000	1440000	1.06463	2.20208	1.13887
pme3982	Hypoxanthine-9-β-D-arabinofuranoside	Nucleotide and its derivates	745000	1100000	633000	225000	249000	546000	1.11661	0.411622	-1.28061

## Sheet: Table S5
Table S5 Differentially accumulating metabolites between the two ecotypes.
Index	Compounds	Class	Ecotype II-1	Ecotype II-2	Ecotype II-3	Eotype I-1	Eotype I-2	Eotype I-3	VIP	Fold_Change	Log2FC	Type
pme2846	Nicotinamide-N-oxide	Vitamins	9	9	9	103000	83700	77700	1.35665	9792.59	13.2575	up
pme1306	Pyridoxine 5'-phosphate	Vitamins	47400	61700	38100	272000	259000	269000	1.34017	5.43478	2.44222	up
pme1952	Riboflavin	Vitamins	4980000	3530000	5460000	21300000	23900000	28000000	1.33195	5.2398	2.38951	up
pme1709	Nicotinic Acid Methyl Ester (Methyl Nicotinate)	Vitamins	256000	595000	490000	1240000	2340000	2530000	1.24653	4.5563	2.18786	up
pmb0801	4-Pyridoxic acid O-hexoside	Vitamins	5110000	13500000	4000000	454000	1100000	2080000	1.14917	0.160725	-2.63733	down
pme3478	Pantetheine	Vitamins	86000	48500	54100	21600	43700	24700	1.09825	0.4772	-1.06733	down
pmb0769	N-hexosyl-p-coumaroyl serotonin	Tryptamine derivatives	101000	90800	101000	528000	438000	372000	1.34283	4.56967	2.19209	up
pmb0426	5-Methoxy-N,N-dimethyltryptamine	Tryptamine derivatives	1660000	1600000	2010000	3310000	4080000	4450000	1.30712	2.24668	1.16779	up
pme2786	N-Acetyl-5-hydroxytryptamine	Tryptamine derivatives	2370000	1640000	3180000	6830000	10800000	9540000	1.27952	3.77886	1.91795	up
pme0062	Cucurbitacin D	Terpenoids	9	9	9	18100	23200	22300	1.35668	2355.56	11.2019	up
pme2184	Nomilin	Terpenoids	9	9	9	25100	127000	42600	1.34931	7211.11	12.816	up
pme3544	Limonin	Terpenoids	9	9	9	716000	267000	100000	1.34885	40111.1	15.2917	up
pmb2222	Phytocassane C	Terpenoids	1070000	1510000	1010000	4060000	3730000	5030000	1.32125	3.57103	1.83634	up
MWS4053	Ursolic acid	terpene	166000	339000	230000	465000	357000	707000	1.07668	2.08027	1.05677	up
pmb3072	3-O-p-coumaroyl shikimic acid O-hexoside	Quinate and its derivatives	9	9	9	12100	12800	15400	1.35655	1492.59	10.5436	up
pmb0752	3-O-Feruloyl quinic acid	Quinate and its derivatives	41100	23600	15700	83200	61000	68700	1.17474	2.64801	1.40491	up
pme0398	Chlorogenic acid (3-O-Caffeoylquinic acid)	Quinate and its derivatives	29300	34900	24300	68900	68400	274000	1.1002	4.64746	2.21644	up
pme2036	Quinic acid	Quinate and its derivatives	6400000	10400000	14800000	4620000	4490000	5580000	1.09952	0.464873	-1.10509	down
pme1738	3-Carbamyl-1-methylpyridinium (1-Methylnicotinamide)	Pyridine derivatives	10200000	7280000	9580000	77000000	64700000	55300000	1.34164	7.28012	2.86396	up
pmb0837	Procyanidin A3	Proanthocyanidins	101000000	102000000	90300000	43500000	45300000	46600000	1.34858	0.461643	-1.11515	down
pme0436	Procyanidin B3	Proanthocyanidins	1580000	1340000	1190000	494000	644000	646000	1.30595	0.434063	-1.20402	down
pmb0503	N-(4'-O-glycosyl)-p-coumaroyl agmatine	Phenolamides	62900	61700	69200	9	9	9	1.35683	0.000139319	-12.8093	down
pma0692	N', N''-di-p-coumaroylspermidine	Phenolamides	93000	128000	43900	9	9	9	1.3535	0.000101925	-13.2602	down
pmb0505	N'-p-Coumaroyl putrescine	Phenolamides	245000	260000	246000	2450000	2070000	927000	1.29521	7.253	2.85858	up
pmb4486	Hordatine B	Phenolamides	8000	6900	4650	21500	16700	23200	1.28564	3.14066	1.65107	up
pme2292	Putrescine	Phenolamides	493000	797000	880000	4510000	2610000	1760000	1.22903	4.09217	2.03286	up
pma0702	N', N''-disinapoylspermidine	Phenolamides	526000	225000	221000	9	90600	9	1.03523	0.0932284	-3.42309	down
pme2246	Ellagic acid	Others	9	9	9	4240000	11700000	4620000	1.3556	761481	19.5384	up
pme1163	lactucopicrin	Others	9	9	9	11600	21100	60600	1.34658	3455.56	11.7547	up
pme2828	4-Nitrophenol	Others	2580000	2490000	2690000	11500000	11800000	8390000	1.34035	4.08376	2.0299	up
pmb1240	Phellodensin F	Others	2090000	1760000	2420000	15900000	11100000	9580000	1.32932	5.83413	2.54452	up
pme2444	Salvianolic acid	Others	49100	33600	23200	3490	5870	3520	1.31383	0.121624	-3.0395	down
pme0516	Inositol	Others	1070000	1440000	1340000	3890000	3150000	4800000	1.31191	3.07532	1.62074	up
pmb0758	Anisic acid O-feruloyl hexoside	Others	12500000	10600000	9240000	4890000	5510000	5670000	1.30908	0.496908	-1.00895	down
pmb0767	D-erythro-Dihydrosphingosine	Others	40500	40300	30900	73300	68400	82000	1.29863	2.00269	1.00194	up
pmb1912	10-Formyl-THF	Others	4120000	3420000	2780000	13200000	9630000	8200000	1.28595	3.00678	1.58822	up
pme2367	Quinone	Others	9	185000	9	587000	768000	830000	1.05436	11.8097	3.5619	up
pmb2556	Syringaldehyde O-glucoside	Others	62200	68500	592000	1190000	2370000	394000	1.01938	5.47115	2.45184	up
pme2598	3,4-Dihydroxybenzeneacetic acid	Organic acids	824000	926000	802000	226000	229000	233000	1.35284	0.269592	-1.89115	down
pme0234	Kynurenic acid	Organic acids	9	9	9	5230000	496000	2160000	1.34774	292074	18.156	up
pme0282	Phthalic acid	Organic acids	11800	9300	10500	46400	60800	58000	1.34397	5.22785	2.38622	up
pme3009	trans-Citridic acid	Organic acids	194000	226000	236000	1230000	1240000	874000	1.34184	5.09756	2.34981	up
pme0267	2-Methylsuccinic acid	Organic acids	5430000	6160000	7920000	1610000	1750000	1700000	1.33568	0.259354	-1.947	down
pmb2657	Argininosuccinate	Organic acids	206000	173000	166000	47700	64600	63200	1.33045	0.322018	-1.63479	down
pme2589	Oxoadipic acid	Organic acids	939000	554000	333000	57100	58600	55700	1.31601	0.0938664	-3.41325	down
pme1292	Homogentisic acid	Organic acids	519000	334000	345000	105000	120000	82000	1.31444	0.25626	-1.96432	down
pme0243	Glutaric acid	Organic acids	12800000	6070000	4560000	653000	908000	607000	1.30771	0.0925309	-3.43392	down
pme3034	ethylmalonate	Organic acids	432000	206000	146000	18400	34700	28600	1.28942	0.104209	-3.26245	down
pme2129	(S)-(-)-2-Hydroxyisocaproic acid	Organic acids	37400	66800	60600	142000	159000	151000	1.28759	2.74272	1.45561	up
pmb2826	Citramalate	Organic acids	4590000	4070000	5280000	1500000	1930000	2440000	1.27688	0.42109	-1.2478	down
pme1218	2-Picolinic acid	Organic acids	217000	318000	242000	521000	660000	868000	1.26906	2.63707	1.39893	up
pme0237	Ethyl 3,4-Dihydroxybenzoate (Ethyl protocatechuate)	Organic acids	355000	443000	1250000	65300	116000	57400	1.23965	0.116553	-3.10095	down
pme3083	2-(Formylamino)benzoic acid	Organic acids	230000	157000	235000	63600	56700	18900	1.21032	0.223794	-2.15976	down
pme3346	5-hydroxyhexanoic acid	Organic acids	6480000	4470000	15300000	1680000	2050000	1960000	1.19959	0.216762	-2.20582	down
pmb3101	2-Isopropylmalate	Organic acids	43700000	29900000	106000000	12400000	15000000	14100000	1.17754	0.231069	-2.1136	down
pme1683	D-Pantothenic dcid	Organic acids	1090000	1620000	1410000	264000	738000	494000	1.16167	0.363107	-1.46153	down
pme1730	D-Erythronolactone	Organic acids	560000	912000	514000	162000	248000	363000	1.1548	0.389225	-1.36133	down
pma6281	Methylglutaric acid	Organic acids	133000	46200	132000	30600	20800	34900	1.15204	0.277314	-1.85041	down
pme2761	4-Hydroxy-2-oxoglutaric acid	Organic acids	56800	152000	130000	281000	232000	362000	1.14575	2.58264	1.36885	up
pmb2867	Kynurenic acid O-hexside	Organic acids	40000	34900	20000	4900	9	9	1.11284	0.051823	-4.27026	down
pma0149	Sinapoyl malate	Organic acids	132000	134000	88600	285000	136000	311000	1.01943	2.0643	1.04565	up
pme2555	Adenosine 5'-monophosphate	Nucleotide and its derivates	492000	512000	449000	2220000	1790000	2010000	1.34934	4.14315	2.05073	up
pme1692	Inosine 5'-monophosphate	Nucleotide and its derivates	36300	46700	36400	175000	148000	160000	1.3458	4.04523	2.01622	up
pmb2948	Adenosine 3'-monophosphate	Nucleotide and its derivates	42800	54800	35100	182000	167000	165000	1.33356	3.8734	1.9536	up
pme3188	Uridine 5'-monophosphate	Nucleotide and its derivates	214000	357000	258000	1130000	1210000	1050000	1.33057	4.08926	2.03184	up
pme2278	Guanosine monophosphate	Nucleotide and its derivates	25200	24700	28500	315000	127000	229000	1.31222	8.55867	3.09739	up
pme1376	2'-Deoxycytidine-5'-monophosphate	Nucleotide and its derivates	136000	74900	84900	1300000	1110000	598000	1.31077	10.169	3.34611	up
pme1346	8-Hydroxyguanosine	Nucleotide and its derivates	173000	213000	248000	2530000	1130000	886000	1.2798	7.17035	2.84204	up
pme1063	Uridine	Nucleotide and its derivates	573000	761000	627000	1420000	1600000	2430000	1.2765	2.77919	1.47467	up
pme1194	Deoxycytidine	Nucleotide and its derivates	158000	211000	321000	66700	65400	73300	1.27391	0.297681	-1.74816	down
pme0230	Adenosine	Nucleotide and its derivates	668000	1360000	1050000	2480000	3250000	2660000	1.25548	2.7258	1.44668	up
pmb0998	Guanosine 5'-monophosphate	Nucleotide and its derivates	78400	194000	84300	967000	583000	413000	1.2474	5.50322	2.46028	up
pme0258	Uracil	Nucleotide and its derivates	516000	1180000	330000	2180000	2220000	2810000	1.19617	3.55874	1.83137	up
pme3960	Deoxyadenosine	Nucleotide and its derivates	20400	30300	50100	5720	2910	12300	1.16922	0.207639	-2.26785	down
pme2746	Flavin adenine dinucleotide (FAD)	Nucleotide and its derivates	252000	232000	387000	1000000	600000	478000	1.14475	2.38576	1.25445	up
pme0263	5-Methyluridine	Nucleotide and its derivates	363000	614000	370000	228000	136000	249000	1.13588	0.455085	-1.13579	down
pme0130	3-Methylxanthine	Nucleotide and its derivates	24300	17100	16000	96800	51600	32000	1.13282	3.14286	1.65208	up
pme3982	Hypoxanthine-9-β-D-arabinofuranoside	Nucleotide and its derivates	745000	1100000	633000	225000	249000	546000	1.11661	0.411622	-1.28061	down
pme2798	7-Methylxanthine	Nucleotide and its derivates	197000	140000	127000	713000	367000	241000	1.10174	2.84698	1.50943	up
pme1109	Guanine	Nucleotide and its derivates	9060000	14300000	10500000	46100000	15700000	49800000	1.09881	3.29592	1.72068	up
pme3970	β-Pseudouridine	Nucleotide and its derivates	559000	289000	498000	832000	692000	1440000	1.06463	2.20208	1.13887	up
pme3965	2-(dimethylamino)guanosine	Nucleotide and its derivates	197000	136000	266000	717000	245000	654000	1.02701	2.69783	1.4318	up
pma3101	Nicotinate ribonucleoside	Nicotinic acid derivatives	1740000	3370000	2420000	5970000	5280000	10100000	1.20324	2.83533	1.50351	up
pma1751	Nicotinic acid-hexoside	Nicotinic acid derivatives	5270000	6050000	8870000	10000000	40200000	15400000	1.03723	3.24913	1.70005	up
pmb0883	LysoPE 18:0	Lipids_Glycerophospholipids	580000	606000	555000	3560000	4050000	3570000	1.35543	6.4216	2.68293	up
pmb2165	LysoPC 10:0	Lipids_Glycerophospholipids	9	9	9	24800	16600	12700	1.35513	2003.7	10.9685	up
pmb2260	LysoPC 15:1	Lipids_Glycerophospholipids	85400	88900	98200	749000	623000	746000	1.35346	7.77248	2.95837	up
pmb2369	PC 19:2/16:0	Lipids_Glycerophospholipids	9	9	9	16600	62700	29200	1.35136	4018.52	11.9724	up
pmd0136	LysoPC 18:0	Lipids_Glycerophospholipids	1130000	879000	962000	4550000	6370000	5140000	1.34142	5.40559	2.43445	up
pmb2406	LysoPC 17:0	Lipids_Glycerophospholipids	1140000	1040000	1090000	8000000	12000000	6350000	1.33531	8.0581	3.01044	up
pmd0160	LysoPE 16:0 (2n isomer)	Lipids_Glycerophospholipids	5780000	11000000	9350000	36900000	47500000	47100000	1.31981	5.03253	2.33128	up
pmb3117	LysoPE 16:0	Lipids_Glycerophospholipids	3710000	6730000	6040000	20500000	27200000	28200000	1.31513	4.60558	2.20338	up
pmb0854	LysoPC 18:3	Lipids_Glycerophospholipids	3070000	3210000	2960000	9430000	19000000	12800000	1.30805	4.46212	2.15773	up
pmd0132	LysoPC 16:0 (2n isomer)	Lipids_Glycerophospholipids	696000	695000	592000	2200000	4870000	2920000	1.29907	5.03782	2.3328	up
pmb0863	LysoPC 16:2 (2n isomer)	Lipids_Glycerophospholipids	1370000	3950000	2950000	68300000	36100000	152000000	1.29805	31.0036	4.95437	up
pmb0866	LysoPC 14:0	Lipids_Glycerophospholipids	702000	1080000	1010000	2120000	2940000	2660000	1.29757	2.76504	1.4673	up
pmd0130	LysoPC 14:0 (2n isomer)	Lipids_Glycerophospholipids	919000	1430000	1330000	2800000	3920000	3430000	1.29527	2.7589	1.46409	up
pmb0855	LysoPC 16:0	Lipids_Glycerophospholipids	701000	660000	571000	2100000	4630000	2700000	1.29522	4.88095	2.28716	up
pmb0862	LysoPC 12:1	Lipids_Glycerophospholipids	10300	5240	7470	38800	31400	26200	1.29083	4.18948	2.06677	up
pmb0864	LysoPE 14:0	Lipids_Glycerophospholipids	808000	1410000	1180000	2760000	3690000	4170000	1.28428	3.12537	1.64403	up
pmb2319	LysoPC 15:0	Lipids_Glycerophospholipids	520000	659000	603000	4000000	10100000	2840000	1.2779	9.50617	3.24886	up
pmb0848	LysoPC 16:1 (2n isomer)	Lipids_Glycerophospholipids	5700000	13800000	9150000	16900000	21200000	53800000	1.06714	3.20768	1.68153	up
pmb0287	MAG (18:4) isomer2	Lipids_Glycerolipids	24300	70300	51200	359000	440000	286000	1.2974	7.4417	2.89563	up
pmb0164	MAG (18:2) isomer1	Lipids_Glycerolipids	562000	850000	796000	56300	188000	149000	1.24363	0.178125	-2.48904	down
pmb0296	MAG (18:1) isomer2	Lipids_Glycerolipids	6620000	17400000	9220000	667000	2200000	2960000	1.16535	0.175301	-2.5121	down
pmb2363	MAG (18:1) isomer1	Lipids_Glycerolipids	23600000	64700000	41100000	948000	1450000	11600000	1.16167	0.108176	-3.20854	down
pmb1626	MGMG (18:2) isomer1	Lipids_Glycerolipids	3470000	9970000	7710000	668000	2040000	1820000	1.14939	0.21409	-2.22371	down
pmb0163	DGMG (18:2) isomer3	Lipids_Glycerolipids	14800000	26700000	27600000	1130000	2520000	8970000	1.14558	0.182634	-2.45297	down
pmb0161	DGMG (18:2) isomer1	Lipids_Glycerolipids	14700000	27500000	28000000	1040000	2640000	9580000	1.12444	0.188889	-2.40439	down
pmb0149	MAG (18:4) isomer1	Lipids_Glycerolipids	69100	84000	58900	9	8090	9	1.11916	0.0382453	-4.70857	down
pmb2251	DGMG (18:1)	Lipids_Glycerolipids	9150000	36500000	32800000	867000	1610000	8360000	1.10136	0.138139	-2.85581	down
pmb0159	DGMG (18:2) isomer2	Lipids_Glycerolipids	646000	2280000	2320000	52500	134000	581000	1.09115	0.146302	-2.77298	down
pmb0160	MAG (18:3) isomer5	Lipids_Glycerolipids	20800000	85800000	77700000	1890000	3710000	20600000	1.08619	0.14216	-2.81442	down
pmb2325	MAG (18:3) isomer2	Lipids_Glycerolipids	5830000	25600000	16800000	631000	1210000	6430000	1.05973	0.171491	-2.5438	down
pmb1605	MAG (18:3) isomer3	Lipids_Glycerolipids	23600000	104000000	71000000	2740000	5350000	27200000	1.05201	0.177694	-2.49253	down
pmb2383	MGMG (18:2) isomer2	Lipids_Glycerolipids	4070000	11100000	11700000	809000	1580000	4550000	1.04813	0.258243	-1.9532	down
pmb2221	4-Hydroxysphinganine	Lipids_Fatty acids	7720000	11100000	7570000	28000000	26500000	34200000	1.32183	3.36112	1.74894	up
pmb2640	Lauric acid (C12:0)	Lipids_Fatty acids	40300	31100	30000	12800	16000	17400	1.29209	0.455621	-1.13409	down
pmb2804	13-HPODE	Lipids_Fatty acids	52700	40600	34800	118000	344000	225000	1.25176	5.363	2.42304	up
pme2827	Palmitaldehyde	Lipids_Fatty acids	9020000	10100000	13800000	4180000	5960000	3170000	1.2172	0.404313	-1.30645	down
pmb2799	12,13-EODE	Lipids_Fatty acids	66100	64300	59800	124000	357000	246000	1.21654	3.82229	1.93444	up
pmb0889	Punicic acid	Lipids_Fatty acids	1490000	1520000	1200000	3080000	9300000	4850000	1.21437	4.09264	2.03303	up
pmb2778	9,10-EODE	Lipids_Fatty acids	691000	592000	501000	1030000	3890000	2160000	1.14653	3.96861	1.98863	up
pma3606	9-Hydroxy-(10E,12Z,15Z)-octadecatrienoic acid	Lipids_Fatty acids	397000	430000	253000	494000	1280000	877000	1.08322	2.45463	1.29551	up
pme3208	Glycitin	Isoflavone	263000	359000	40700	10800	16400	12900	1.18555	0.06051	-4.04668	down
pme3451	Rotenone	Isoflavone	9	20900	9	103000	155000	123000	1.09867	18.214	4.18697	up
pme0543	Indole-5-carboxylic acid	Indole derivatives	9450	10400	19400	9	9	9	1.35379	0.000687898	-10.5055	down
pme2244	3-Indolepropionic acid	Indole derivatives	9	9	9	156000	52900	150000	1.35256	13292.6	13.6983	up
pme2723	Indole-3-carboxaldehyde	Indole derivatives	165000	142000	144000	388000	625000	415000	1.30763	3.1663	1.6628	up
pmb0812	Imidazole-4-acetate	Indole derivatives	2130000	2460000	2680000	315000	784000	1200000	1.15056	0.316231	-1.66095	down
pme3245	Medicarpin	Hydroxycinnamoyl derivatives	9	9	9	23700	22300	25100	1.35678	2633.33	11.3627	up
pme3246	Coniferin	Hydroxycinnamoyl derivatives	470000	548000	391000	1760000	6020000	2600000	1.26164	7.36693	2.88106	up
pmb0423	Hydroxy-methoxycinnamate	Hydroxycinnamoyl derivatives	176000	105000	367000	2550000	4110000	1130000	1.25123	12.0216	3.58756	up
pmb0478	Coumarin O-rutinoside	Hydroxycinnamoyl derivatives	55400	82900	82800	195000	131000	151000	1.23826	2.15739	1.10929	up
pme1637	Coniferyl alcohol	Hydroxycinnamoyl derivatives	124000	92500	94400	405000	280000	190000	1.22135	2.81441	1.49283	up
pmb2620	3,4-Dimethoxycinnamic acid	Hydroxycinnamoyl derivatives	182000	129000	333000	1580000	3930000	608000	1.17163	9.5	3.24793	up
pme1436	p-Coumaric acid	Hydroxycinnamoyl derivatives	1840000	1230000	1760000	558000	393000	102000	1.15489	0.218012	-2.19752	down
pmb0108	Feruloyl syringic acid	Hydroxycinnamoyl derivatives	1320000	1070000	721000	3030000	1580000	2240000	1.1266	2.20186	1.13873	up
pme3456	p-Coumaraldehyde	Hydroxycinnamoyl derivatives	43700	228000	132000	309000	632000	512000	1.10631	3.59921	1.84768	up
pme0408	Syringic acid	Hydroxycinnamoyl derivatives	276000	523000	1360000	1200000	3910000	3820000	1.06408	4.13617	2.0483	up
pmb2933	Caftaric acid	Hydroxycinnamoyl derivatives	340000	1080000	429000	3670000	990000	1580000	1.03024	3.3748	1.7548	up
pmb0706	Quercetin 5-O-malonylhexosyl-hexoside	Flavonol	9	9	9	63000	46900	48800	1.35652	5877.78	12.5211	up
pme2493	Kaempferol 3,7-dirhamnoside (Kaempferitrin)	Flavonol	9	9	9	5670000	7700000	12400000	1.35607	954444	19.8643	up
pme1622	Kaempferol 3-O-glucoside (Astragalin)	Flavonol	17100000	11400000	12000000	464000	812000	599000	1.34617	0.0462963	-4.43296	down
pmb3013	Isorhamnetin O-acetyl-hexoside	Flavonol	2700	2370	1880	19100	17500	13500	1.34084	7.20863	2.84973	up
pmb3026	Quercetin O-acetylhexoside	Flavonol	41700	28100	36800	112000	80900	95900	1.29471	2.70919	1.43786	up
pme1502	Kumatakenin	Flavonol	10500	8710	11700	63100	26100	35700	1.25378	4.04076	2.01463	up
pme2963	Aromadedrin (Dihydrokaempferol)	Flavonol	3180000	2330000	1830000	1030000	597000	1000000	1.2379	0.357902	-1.48236	down
pmb3894	Di-O-methylquercetin	Flavonol	102000	94000	76800	327000	607000	216000	1.23395	4.21554	2.07572	up
pme1521	Dihydroquercetin (Taxifolin)	Flavonol	25500000	28100000	24900000	4970000	5860000	15400000	1.17608	0.33414	-1.58147	down
pmb0711	Quercetin 7-O-rutinoside	Flavonol	132000	176000	175000	370000	222000	485000	1.13774	2.22981	1.15692	up
pmb0619	Eriodictiol 6-C-hexoside 8-C-hexoside-O-hexoside	Flavone C-glycosides	9	9	9	109000	180000	96200	1.35606	14266.7	13.8004	up
pmb0652	C-hexosyl-apigenin O-pentoside	Flavone C-glycosides	249000	198000	117000	9	9	9	1.356	4.78723e-05	-14.3504	down
pmb0645	6-C-hexosyl-hesperetin O-hexoside	Flavone C-glycosides	87700	88100	74600	648000	540000	739000	1.34876	7.69569	2.94405	up
pme3227	Vitexin 2''-O-beta-L-rhamnoside	Flavone C-glycosides	4770000	4970000	5170000	1120000	1350000	923000	1.34042	0.227565	-2.13565	down
pmb0618	8-C-hexosyl-hesperetin O-hexoside	Flavone C-glycosides	596000	627000	411000	2800000	2340000	4470000	1.30912	5.88127	2.55613	up
pma0724	Naringenin C-hexoside	Flavone C-glycosides	644000	686000	844000	1900000	1300000	1190000	1.22506	2.01932	1.01387	up
pma6353	Chrysin C-hexoside	Flavone C-glycosides	334000	393000	453000	1150000	803000	646000	1.21999	2.20254	1.13917	up
pmb0665	Luteolin 8-C-hexosyl-O-hexoside	Flavone C-glycosides	378000	572000	579000	1100000	747000	1630000	1.1296	2.27404	1.18525	up
pmb0639	8-C-hexosyl-apigenin O-hexosyl-O-hexoside	Flavone C-glycosides	9	9	105000	1180000	538000	612000	1.08038	22.1867	4.47162	up
pma6638	O-methylChrysoeriol 7-O-hexoside	Flavone	3070000	1970000	1600000	9	9	9	1.35679	4.06627e-06	-17.9079	down
pma0253	O-methylChrysoeriol 5-O-hexoside	Flavone	2730000	1810000	1410000	9	9	9	1.35675	4.53782e-06	-17.7496	down
pmb2850	Tricin	Flavone	9	9	9	6740	4440	5150	1.35574	604.815	9.24035	up
pme1662	sakuranetin	Flavone	9	9	9	208000	86600	95600	1.35443	14451.9	13.819	up
pmb0736	Tricin 7-O-hexoside	Flavone	453000	487000	485000	91400	104000	117000	1.3498	0.219228	-2.1895	down
pmb3012	Chrysoeriol 7-O-hexoside	Flavone	1650000	1570000	1500000	271000	356000	296000	1.34961	0.195551	-2.35438	down
mws2450	phloridzin	Flavone	7830000	6270000	6400000	3050000	3120000	2720000	1.33396	0.433659	-1.20537	down
pmb2999	Chrysoeriol 5-O-hexoside	Flavone	325000	550000	429000	65200	68500	81000	1.33078	0.164647	-2.60255	down
pme0379	Apigenin	Flavone	62100	59400	75100	140000	158000	138000	1.32894	2.2177	1.14906	up
pma0760	Selgin O-malonylhexoside	Flavone	44900	18700	30900	298000	230000	235000	1.31167	8.07407	3.0133	up
pmb2954	Luteolin O-hexosyl-O-hexosyl-O-hexoside	Flavone	20200	20300	37300	112000	93700	111000	1.30296	4.07069	2.02527	up
pmb2991	Apigenin O-hexosyl-O-rutinoside	Flavone	19300	17600	15600	34800	47500	80500	1.22571	3.10095	1.63271	up
pme3475	Butin	Flavone	149000	241000	256000	645000	386000	525000	1.2125	2.40867	1.26824	up
pme0359	Apigenin 5-O-glucoside	Flavone	665000	755000	833000	5520000	1640000	1760000	1.13415	3.95917	1.9852	up
pme3464	Isosakuranetin (4'-Methylnaringenin)	Flavanone	9	9	9	27400	9550	10700	1.35109	1764.81	10.7853	up
pme0372	Naringenin 7-O-glucoside (Prunin)	Flavanone	6300000	6600000	6080000	12000000	12900000	16000000	1.32052	2.1549	1.10762	up
pme3282	Afzelechin (3,5,7,4'-Tetrahydroxyflavan)	Flavanone	455000	590000	451000	135000	176000	221000	1.29004	0.355615	-1.49161	down
pmb0686	Eriodictyol O-malonylhexoside	Flavanone	224000	194000	123000	1300000	705000	771000	1.2886	5.13124	2.35931	up
pme1598	Hesperetin 5-O-glucoside	Flavanone	15600000	21900000	14800000	5500000	7020000	7420000	1.28849	0.381262	-1.39115	down
pme2960	Naringenin chalcone	Flavanone	151000	238000	261000	634000	396000	530000	1.22246	2.4	1.26303	up
pme1201	Phloretin	Flavanone	767000	712000	860000	1730000	1950000	4070000	1.21875	3.31338	1.7283	up
pmc1990	4'-Hydroxy-5,7-dimethoxyflavanone	Flavanone	92600	98000	151000	46000	59600	31100	1.19591	0.400176	-1.32129	down
pme0377	Naringenin	Flavanone	121000	234000	273000	618000	402000	520000	1.174	2.45223	1.29409	up
pme1399	Xanthohumol	Flavanone	26200	106000	70200	3810	5180	23600	1.1082	0.161018	-2.63471	down
pme1600	7-O-Methyleriodictyol	Flavanone	9	8710	9	49300	26400	35400	1.08647	12.7291	3.67006	up
pme2993	Scopoletin (7-Hydroxy-5-methoxycoumarin)	Coumarins	9	9	9	147000	51500	73800	1.35354	10085.2	13.2999	up
pme3143	6-Hydroxy-4-methylcoumarin	Coumarins	658000	384000	607000	115000	123000	94300	1.32413	0.201516	-2.31103	down
pmb1178	O-Feruloyl 2-hydroxylcoumarin	Coumarins	2150000	1810000	2300000	4170000	5050000	3310000	1.25379	2.0016	1.00115	up
pma1840	Coumaroyl choline	Cholines	9	9	9	237000	144000	73500	1.35366	16833.3	14.039	up
pmb2947	Catechin-catechin-catechin	Catechin derivatives	50600000	58400000	45300000	9510000	9240000	16300000	1.31269	0.227155	-2.13825	down
pme1562	Epicatechin gallate (ECG)	Catechin derivatives	499000	1590000	1440000	12500000	11900000	15600000	1.30552	11.3347	3.50267	up
pme1535	(+)-Gallocatechin (GC)	Catechin derivatives	2140000	2680000	1950000	387000	528000	999000	1.24081	0.282718	-1.82257	down
pmb2831	Protocatechuic acid O-glucoside	Catechin derivatives	11400000	9980000	6750000	3460000	1050000	2210000	1.21667	0.238891	-2.06558	down
pme0460	L-Epicatechin	Catechin derivatives	1190000	3840000	791000	12900000	4950000	19900000	1.14448	6.48514	2.69714	up
pmb3114	Epicatechin-epiafzelechin	Catechin derivatives	681000	1240000	2220000	193000	619000	257000	1.09581	0.25815	-1.95372	down
pmb2685	2-Deoxyribose 5'-phosphate	Carbohydrates	37300	29500	52000	9	9	9	1.35601	0.000227273	-12.1033	down
pma0134	D(-)-Threose	Carbohydrates	435000	666000	641000	1490000	1530000	1400000	1.30858	2.53731	1.3433	up
pma6455	Ribulose-5-phosphate	Carbohydrates	91800	64200	83900	222000	162000	184000	1.28453	2.36765	1.24346	up
pme1846	D(+)-Glucose	Carbohydrates	1040000	1810000	2270000	5720000	5620000	7800000	1.27528	3.73828	1.90238	up
pmb2871	2,5-dihydroxy benzoic acid O-hexside	Benzoic acid derivatives	12500000	14300000	5770000	9	9	9	1.35585	8.28983727356463e-7	-20.2022	down
pme0309	Methyl gallate	Benzoic acid derivatives	279000	665000	2800000	53200000	71400000	86900000	1.3001	56.4904	5.81993	up
pme0414	Vanillin	Benzoic acid derivatives	337000	247000	349000	1150000	723000	743000	1.27084	2.80386	1.48741	up
pmb3107	Syringic acid O-glucoside	Benzoic acid derivatives	421000	380000	719000	1420000	2030000	2930000	1.25904	4.19737	2.06949	up
pme1162	Gallic acid	Benzoic acid derivatives	13600000	20800000	28100000	107000000	74000000	330000000	1.20771	8.176	3.0314	up
pmb2928	Gallic acid O-Hexoside	Benzoic acid derivatives	3610000	5100000	1590000	627000	897000	905000	1.1919	0.235825	-2.08421	down
pmb2654	Anthranilate O-hexosyl-O-hexoside	Benzoic acid derivatives	1030000	854000	1200000	145000	373000	543000	1.12389	0.344034	-1.53938	down
pme2670	4-Hydroxybenzaldehyde	Benzoic acid derivatives	13800	34300	63300	67200	144000	139000	1.06914	3.14363	1.65243	up
pme3609	Cyanidin	Anthocyanins	9	9	9	572000	443000	362000	1.35651	51000	15.6382	up
pme1773	Cyanidin 3-O-rutinoside (Keracyanin)	Anthocyanins	9	9	9	636000	102000	320000	1.34913	39185.2	15.258	up
pmb0542	Cyanidin 3-O-malonylhexoside	Anthocyanins	179000	163000	120000	53700	54200	87500	1.23605	0.422944	-1.24146	down
pme0016	L-(-)-Cystine	Amino acids	114000	147000	119000	672000	542000	437000	1.33235	4.34474	2.11927	up
pme0042	L-(+)-Arginine	Amino acids	6150000	5120000	12600000	933000	570000	848000	1.30812	0.0984918	-3.34385	down
pme0226	L-Asparagine	Amino acids	10300000	9020000	13800000	46400000	32000000	32600000	1.30307	3.35145	1.74479	up
pme0007	L-Citrulline	Amino acids	514000	414000	753000	231000	152000	115000	1.24424	0.296252	-1.7551	down
pme1408	L-Glutamine	Amino acids	12000000	4340000	13300000	2690000	1960000	3540000	1.14252	0.276316	-1.85561	down
pme0039	L-Valine	Amino acids	7500000	12400000	14500000	18200000	22600000	28300000	1.14211	2.00872	1.00628	up
pme0161	L-Homoserine	Amino acids	56900	25900	74500	12000	19300	30200	1.01406	0.390973	-1.35486	down
pmb0468	N-formylmethionine	Amino acid derivatives	815000	392000	447000	9	9	9	1.35664	1.63241e-05	-15.9026	down
pme3038	5-oxoproline	Amino acid derivatives	32500000	24000000	33000000	448000	439000	468000	1.35598	0.0151397	-6.04552	down
pme0176	Phenylacetyl-L-glutamine	Amino acid derivatives	9	9	9	7840	3960	7830	1.35317	727.037	9.50589	up
pme0025	L-Kynurenine	Amino acid derivatives	508000	482000	635000	17200000	8170000	14400000	1.34072	24.4738	4.61317	up
pmb1283	L-Glutaminyl-L-valyl-L-valyl-L-cysteine	Amino acid derivatives	143000	202000	16200	9	9	9	1.3371	7.47508e-05	-13.7076	down
pme0109	(-)-3-(3,4-Dihydroxyphenyl)-2-methylalanine	Amino acid derivatives	440000	389000	578000	1180000	1290000	1350000	1.31771	2.715	1.44095	up
pmb2591	Acetyl tryptophan	Amino acid derivatives	67300000	49700000	56300000	18100000	11700000	9280000	1.30819	0.225505	-2.14877	down
pme0252	N-Acetyl-l-leucine	Amino acid derivatives	354000000	282000000	416000000	144000000	155000000	124000000	1.30474	0.402091	-1.31441	down
pme1286	S-(5'-Adenosy)-L-homocysteine	Amino acid derivatives	1220000	1780000	1650000	5620000	3750000	6500000	1.29042	3.4129	1.771	up
pme3194	N-acetylglycine	Amino acid derivatives	6950000	3760000	7500000	1890000	867000	1600000	1.24397	0.239264	-2.06332	down
pmb2561	N-Acetylmethionine	Amino acid derivatives	4800000	2580000	7750000	701000	1020000	1280000	1.23162	0.198348	-2.3339	down
pme2698	Phe-Phe	Amino acid derivatives	56500	45100	81000	166000	142000	283000	1.22749	3.23658	1.69447	up
pme2735	S-(5'-Adenosyl)-L-methionine	Amino acid derivatives	10600000	8520000	9620000	50000000	26400000	15500000	1.13401	3.19763	1.677	up
pme1322	Nα-Acetyl-L-arginine	Amino acid derivatives	238000	224000	119000	9	9	50600	1.05314	0.0871222	-3.52082	down
pme2268	Trigonelline	Alkaloids	1500000	1030000	1330000	11000000	8240000	7140000	1.33413	6.8342	2.77277	up
pmb0785	Isoquinoline	Alkaloids	65200	105000	100000	278000	213000	158000	1.2156	2.40192	1.26419	up
pme1828	Betaine	Alkaloids	5290000	2780000	5210000	1390000	691000	1830000	1.18584	0.294503	-1.76365	down
pme3840	Pantothenol	Alcohols and polyols	374000	257000	367000	51400	97000	75300	1.30399	0.224148	-2.15747	down
pme2256	D-Arabitol	Alcohols and polyols	37400	97100	62800	9770	13800	20600	1.21811	0.223872	-2.15925	down
